# Supplementary material for: High-resolution melting (HRM) curve analysis as a potential tool for the identification of earthworm species and haplotypes
Source: PeerJ. 2022 Jun 28;10:e13661. doi: 10.7717/peerj.13661 (PMC9248783; doi:10.7717/peerj.13661)
Supplement: Supplemental Information 4 [file peerj-10-13661-s004.xlsx]

## Sheet: HRM_8_species_raw_fluorescence
Temperature	Allolobophora chlorotica	Aporrectodea caliginosa	Aporrectodea limicola	Aporrectodea longa	Aporrectodea rosea	Lumbricus castaneus	Lumbricus rubellus	Lumbricus terrestris
65	3198.83	3231.31	3157.04	3145.8	3165.56	3216.89	3111.16	3120.17
65.1	3197.95	3230.3	3156.32	3145.02	3164.97	3215.97	3110.47	3119.43
65.2	3197.07	3229.3	3155.61	3144.24	3164.38	3215.05	3109.78	3118.69
65.3	3196.19	3228.29	3154.89	3143.46	3163.79	3214.13	3109.08	3117.95
65.4	3195.3	3227.28	3154.18	3142.68	3163.2	3213.21	3108.39	3117.21
65.5	3194.42	3226.28	3153.46	3141.9	3162.61	3212.29	3107.7	3116.48
65.6	3193.54	3225.27	3152.75	3141.12	3162.02	3211.37	3107.01	3115.74
65.7	3192.66	3224.43	3151.99	3140.41	3161.3	3210.42	3106.19	3115.18
65.8	3191.59	3223.76	3151.17	3139.62	3160.46	3209.54	3105.35	3114.66
65.9	3190.43	3223.04	3150.29	3138.71	3159.61	3208.54	3104.49	3114.09
66	3189.43	3222.25	3149.39	3137.83	3158.81	3207.58	3103.5	3113.24
66.1	3188.37	3221.53	3148.48	3136.75	3158.01	3206.63	3102.52	3112.38
66.2	3187.31	3220.72	3147.47	3135.61	3157.29	3205.56	3101.66	3111.36
66.3	3186.35	3219.75	3146.49	3134.46	3156.57	3204.43	3100.79	3110.26
66.4	3185.49	3218.72	3145.52	3133.42	3155.82	3203.22	3099.99	3109.08
66.5	3184.52	3217.78	3144.64	3132.35	3154.96	3202.02	3099.18	3108.04
66.6	3183.63	3216.68	3143.69	3131.4	3154.02	3200.82	3098.35	3107.05
66.7	3182.58	3215.54	3142.86	3130.4	3152.95	3199.71	3097.34	3106
66.8	3181.49	3214.4	3141.94	3129.36	3151.8	3198.56	3096.22	3104.99
66.9	3180.33	3213.25	3141	3128.25	3150.52	3197.5	3094.92	3104.08
67	3179.13	3211.94	3139.89	3127.19	3149.31	3196.42	3093.67	3103.19
67.1	3177.83	3210.82	3138.73	3126.09	3148.11	3195.33	3092.36	3102.22
67.2	3176.6	3209.7	3137.52	3124.89	3146.91	3194.1	3091.12	3101.25
67.3	3175.3	3208.59	3136.3	3123.73	3145.72	3192.77	3089.92	3100.26
67.4	3173.97	3207.55	3135	3122.53	3144.6	3191.39	3088.78	3099.16
67.5	3172.62	3206.61	3133.83	3121.25	3143.36	3190.01	3087.63	3097.94
67.6	3171.28	3205.51	3132.71	3119.96	3142.18	3188.57	3086.52	3096.78
67.7	3169.97	3204.41	3131.61	3118.8	3141.02	3187.22	3085.46	3095.7
67.8	3168.67	3203.33	3130.57	3117.58	3139.9	3186.05	3084.48	3094.56
67.9	3167.45	3202.26	3129.65	3116.35	3138.82	3184.8	3083.6	3093.42
68	3166.31	3201.2	3128.71	3115.11	3137.76	3183.48	3082.7	3092.31
68.1	3165.18	3200.15	3127.78	3113.89	3136.59	3182.18	3081.77	3091.07
68.2	3164.01	3199.02	3126.81	3112.54	3135.38	3180.83	3080.75	3089.7
68.3	3162.91	3197.88	3125.8	3111.28	3134.13	3179.46	3079.69	3088.34
68.4	3161.67	3196.68	3124.68	3110.12	3132.8	3178.22	3078.36	3086.98
68.5	3160.29	3195.47	3123.49	3108.94	3131.41	3176.98	3076.97	3085.74
68.6	3158.85	3194.28	3122.29	3107.67	3129.95	3175.65	3075.52	3084.52
68.7	3157.3	3193.14	3121.12	3106.46	3128.4	3174.3	3074.12	3083.42
68.8	3155.64	3191.97	3120.04	3105.08	3126.78	3172.78	3072.58	3082.36
68.9	3154.1	3190.76	3118.96	3103.62	3125.15	3171.17	3071.29	3081.32
69	3152.7	3189.55	3117.8	3102.25	3123.67	3169.68	3070.16	3080.2
69.1	3151.35	3188.33	3116.52	3100.91	3122.33	3168.37	3069.05	3079.1
69.2	3150.1	3187.14	3115.17	3099.67	3121.13	3167.1	3067.91	3077.94
69.3	3148.75	3186.01	3113.78	3098.61	3119.96	3165.82	3066.9	3076.67
69.4	3147.25	3184.91	3112.41	3097.55	3118.87	3164.56	3065.71	3075.34
69.5	3145.65	3183.68	3111.17	3096.36	3117.63	3163.09	3064.36	3073.91
69.6	3144.04	3182.4	3110.03	3095.19	3116.31	3161.48	3063.04	3072.43
69.7	3142.43	3181.01	3108.88	3093.9	3114.97	3159.88	3061.74	3070.92
69.8	3140.97	3179.42	3107.62	3092.46	3113.67	3158.39	3060.28	3069.44
69.9	3139.65	3177.77	3106.34	3090.94	3112.22	3156.8	3059	3067.93
70	3138.35	3176.2	3104.99	3089.49	3110.81	3155.34	3057.79	3066.42
70.1	3137.03	3174.64	3103.71	3087.94	3109.44	3153.85	3056.52	3064.92
70.2	3135.72	3173.07	3102.55	3086.34	3107.99	3152.29	3055.13	3063.43
70.3	3134.38	3171.73	3101.47	3084.75	3106.46	3150.58	3053.87	3061.98
70.4	3132.91	3170.43	3100.4	3083.18	3104.99	3148.88	3052.46	3060.58
70.5	3131.36	3169.03	3099.32	3081.59	3103.49	3147.17	3050.95	3059.18
70.6	3129.66	3167.68	3098.19	3080.08	3101.79	3145.48	3049.44	3057.87
70.7	3127.87	3166.4	3096.89	3078.68	3100.08	3143.84	3048.06	3056.47
70.8	3126.13	3164.97	3095.5	3077.29	3098.33	3142.46	3046.54	3055.01
70.9	3124.4	3163.48	3094.12	3075.94	3096.54	3141.1	3045.01	3053.47
71	3122.74	3162.15	3092.67	3074.59	3094.67	3139.73	3043.44	3051.96
71.1	3121.26	3160.73	3091.15	3073.19	3092.91	3138.28	3041.86	3050.32
71.2	3119.79	3159.3	3089.6	3071.71	3091.09	3136.68	3040.19	3048.65
71.3	3118.08	3157.91	3088.16	3070.32	3089.25	3134.78	3038.51	3046.91
71.4	3116.34	3156.63	3086.7	3068.88	3087.47	3132.95	3036.9	3045.19
71.5	3114.56	3155.26	3085.32	3067.57	3085.87	3131.06	3035.38	3043.42
71.6	3112.73	3153.97	3084	3066.25	3084.39	3129.29	3033.92	3041.68
71.7	3110.93	3152.62	3082.83	3064.95	3082.96	3127.6	3032.45	3040.09
71.8	3109.3	3151.17	3081.57	3063.5	3081.57	3126.05	3030.99	3038.52
71.9	3107.67	3149.64	3080.3	3062.07	3080.05	3124.35	3029.47	3036.97
72	3106.07	3148.01	3079.01	3060.41	3078.34	3122.68	3027.83	3035.49
72.1	3104.44	3146.26	3077.7	3058.73	3076.35	3121.01	3026.06	3034.04
72.2	3102.74	3144.53	3076.22	3057.06	3074.29	3119.36	3024.31	3032.39
72.3	3101.04	3142.96	3074.78	3055.42	3072.28	3117.59	3022.64	3030.82
72.4	3099.32	3141.37	3073.28	3053.77	3070.31	3115.88	3020.91	3029.2
72.5	3097.5	3140.02	3071.75	3052.26	3068.4	3114.19	3019.31	3027.48
72.6	3095.7	3138.74	3070.16	3050.77	3066.71	3112.4	3017.79	3025.75
72.7	3093.92	3137.47	3068.66	3049.29	3065.04	3110.51	3016.27	3024.09
72.8	3092.11	3136.07	3067.19	3047.84	3063.29	3108.73	3014.75	3022.34
72.9	3090.33	3134.68	3065.75	3046.36	3061.57	3106.9	3013.3	3020.58
73	3088.67	3133.09	3064.33	3044.76	3059.88	3105.06	3011.84	3018.78
73.1	3087	3131.51	3062.98	3043.1	3058.2	3103.29	3010.39	3016.93
73.2	3085.45	3129.97	3061.65	3041.43	3056.49	3101.53	3008.98	3015.1
73.3	3083.92	3128.42	3060.25	3039.7	3054.69	3099.75	3007.49	3013.3
73.4	3082.47	3126.85	3058.91	3037.97	3052.85	3098.04	3005.94	3011.6
73.5	3080.87	3125.35	3057.55	3036.3	3051	3096.27	3004.35	3009.97
73.6	3079.2	3123.75	3056.16	3034.73	3048.93	3094.44	3002.66	3008.33
73.7	3077.36	3122.08	3054.74	3033.12	3046.92	3092.7	3000.88	3006.67
73.8	3075.4	3120.44	3053.33	3031.54	3045.09	3090.99	2999.16	3005.04
73.9	3073.28	3118.8	3051.86	3029.97	3043.28	3089.22	2997.51	3003.28
74	3071.27	3117.11	3050.42	3028.39	3041.46	3087.54	2995.82	3001.56
74.1	3069.38	3115.51	3048.98	3026.67	3039.86	3085.86	2994.23	2999.78
74.2	3067.62	3113.94	3047.45	3025.01	3038.12	3084.1	2992.68	2997.98
74.3	3065.95	3112.43	3045.95	3023.43	3036.3	3082.34	2991.14	2996.18
74.4	3064.38	3110.96	3044.44	3021.92	3034.48	3080.72	2989.61	2994.45
74.5	3062.84	3109.52	3042.97	3020.36	3032.67	3079.14	2988.12	2992.72
74.6	3061.16	3108.08	3041.52	3019	3030.69	3077.65	2986.54	2991.2
74.7	3059.43	3106.58	3040.2	3017.65	3028.82	3076.27	2985.01	2989.71
74.8	3057.67	3105.07	3038.91	3016.23	3026.94	3074.86	2983.42	2988.26
74.9	3055.91	3103.57	3037.61	3014.63	3025.19	3073.3	2981.77	2986.82
75	3054.07	3102.12	3036.16	3013.17	3023.34	3071.62	2980.21	2985.39
75.1	3052.27	3100.64	3034.63	3011.63	3021.69	3069.88	2978.68	2983.82
75.2	3050.41	3099.26	3033.08	3009.98	3020.25	3068.02	2977.21	2982.23
75.3	3048.55	3097.93	3031.39	3008.32	3018.89	3066.12	2975.85	2980.57
75.4	3046.61	3096.55	3029.78	3006.78	3017.45	3064.35	2974.6	2978.88
75.5	3044.75	3095.18	3028.32	3005.14	3016.24	3062.68	2973.25	2977.17
75.6	3042.95	3093.77	3026.99	3003.41	3015	3061.08	2971.98	2975.48
75.7	3041.24	3092.24	3025.67	3001.75	3013.51	3059.55	2970.57	2973.8
75.8	3039.56	3090.61	3024.4	3000.08	3012.01	3058.09	2969.09	2972.19
75.9	3037.97	3088.97	3023.09	2998.31	3010.49	3056.6	2967.52	2970.65
76	3036.27	3087.28	3021.67	2996.56	3008.8	3055.05	2965.97	2969.13
76.1	3034.47	3085.69	3020.12	2994.97	3007.03	3053.44	2964.38	2967.71
76.2	3032.66	3084.2	3018.58	2993.43	3005.31	3051.88	2962.87	2966.41
76.3	3030.8	3082.75	3017.13	2992.01	3003.61	3050.34	2961.3	2965.18
76.4	3028.94	3081.47	3015.66	2990.74	3002.05	3048.84	2959.82	2963.97
76.5	3027.17	3080.26	3014.09	2989.45	3000.5	3047.4	2958.37	2962.77
76.6	3025.44	3078.98	3012.6	2988.07	2999.11	3046.01	2956.95	2961.5
76.7	3023.71	3077.69	3010.98	2986.55	2997.78	3044.6	2955.56	2960.1
76.8	3021.99	3076.43	3009.29	2985	2996.43	3043.2	2954.23	2958.66
76.9	3020.27	3075.01	3007.62	2983.37	2995.06	3041.72	2952.89	2957.18
77	3018.51	3073.52	3006.11	2981.83	2993.77	3040.24	2951.52	2955.75
77.1	3016.78	3072.02	3004.55	2980.28	2992.42	3038.74	2950.16	2954.47
77.2	3015.01	3070.45	3003.14	2978.79	2991.1	3037.14	2948.72	2953.28
77.3	3013.33	3068.86	3001.75	2977.24	2989.82	3035.59	2947.28	2952.13
77.4	3011.52	3067.18	3000.37	2975.68	2988.47	3034.14	2945.83	2951.02
77.5	3009.72	3065.48	2999.01	2974.09	2987.19	3032.71	2944.38	2949.93
77.6	3007.89	3063.88	2997.71	2972.53	2985.83	3031.35	2942.87	2948.7
77.7	3005.99	3062.33	2996.36	2970.98	2984.46	3030.15	2941.51	2947.48
77.8	3003.91	3060.78	2994.91	2969.45	2983.07	3028.9	2940.17	2946.23
77.9	3001.89	3059.3	2993.39	2967.89	2981.77	3027.51	2938.87	2944.97
78	2999.77	3057.95	2991.76	2966.32	2980.37	3026.15	2937.66	2943.7
78.1	2997.51	3056.54	2990.06	2964.87	2979.15	3024.75	2936.42	2942.54
78.2	2995.26	3055.21	2988.26	2963.4	2977.94	3023.29	2935.05	2941.36
78.3	2993.03	3053.95	2986.48	2961.94	2976.75	3021.8	2933.65	2940.2
78.4	2990.6	3052.75	2984.71	2960.56	2975.53	3020.44	2932.23	2938.98
78.5	2988.08	3051.44	2982.85	2959.12	2974.36	3018.99	2930.68	2937.7
78.6	2985.51	3049.95	2980.96	2957.42	2973.02	3017.52	2929.2	2936.38
78.7	2982.68	3048.37	2979.03	2955.74	2971.65	3016.02	2927.8	2935.12
78.8	2979.55	3046.61	2977.09	2954.05	2970.3	3014.68	2926.49	2933.83
78.9	2976.26	3044.76	2975.05	2952.26	2968.89	3013.27	2925.16	2932.62
79	2972.57	3043.01	2972.98	2950.47	2967.37	3011.93	2923.95	2931.51
79.1	2968.39	3041.44	2970.69	2948.75	2965.91	3010.6	2922.76	2930.41
79.2	2963.76	3039.82	2968.25	2946.94	2964.38	3009.42	2921.54	2929.2
79.3	2958.59	3038.26	2965.38	2945.06	2962.64	3008.04	2920.21	2928.06
79.4	2952.65	3036.75	2962.16	2943.2	2960.86	3006.73	2918.83	2926.95
79.5	2946.13	3035.01	2958.53	2941.4	2959.04	3005.4	2917.37	2925.86
79.6	2939.04	3033.19	2954.5	2939.69	2957.13	3004.02	2915.82	2924.8
79.7	2931.26	3031.29	2949.91	2938.03	2955.01	3002.46	2914.33	2923.85
79.8	2922.93	3029.41	2944.97	2936.45	2952.92	3000.97	2912.83	2922.92
79.9	2914.18	3027.46	2939.55	2934.9	2950.65	2999.47	2911.41	2921.9
80	2904.89	3025.54	2933.54	2933.27	2948.05	2997.95	2909.99	2920.79
80.1	2895.06	3023.53	2927.04	2931.59	2945.19	2996.52	2908.64	2919.64
80.2	2884.87	3021.54	2920.13	2929.77	2942.06	2995.21	2907.13	2918.38
80.3	2874.18	3019.46	2912.64	2927.79	2938.37	2993.92	2905.69	2917.08
80.4	2862.93	3017.25	2904.59	2925.62	2934.22	2992.59	2904.22	2915.81
80.5	2851.36	3015.05	2896.14	2923.34	2929.73	2991.39	2902.73	2914.55
80.6	2839.36	3012.68	2887.21	2920.89	2924.76	2990.15	2901.18	2913.18
80.7	2826.96	3010.11	2877.76	2918.36	2919.41	2988.79	2899.68	2911.91
80.8	2814.38	3007.29	2867.78	2915.66	2913.85	2987.4	2897.97	2910.58
80.9	2801.77	3004.29	2857.37	2912.85	2907.92	2985.93	2896.14	2909.29
81	2788.85	3001.04	2846.34	2909.71	2901.69	2984.27	2894.17	2908.1
81.1	2775.95	2997.68	2834.71	2906.13	2895.08	2982.58	2892	2907.03
81.2	2763.06	2994.09	2822.46	2902.14	2888.16	2980.89	2889.65	2905.88
81.3	2750.14	2990.41	2809.7	2897.71	2881.01	2979.14	2887.17	2904.74
81.4	2737.37	2986.31	2796.38	2892.7	2873.8	2977.4	2884.47	2903.37
81.5	2725.28	2981.7	2782.67	2887.24	2866.54	2975.66	2881.58	2901.77
81.6	2713.97	2976.52	2768.67	2881.37	2859.42	2973.8	2878.42	2899.92
81.7	2703.78	2970.86	2754.52	2874.87	2852.32	2971.82	2874.98	2897.86
81.8	2694.94	2964.39	2740.39	2867.72	2845.23	2969.77	2871.34	2895.57
81.9	2687.54	2957.49	2726.48	2859.95	2838.02	2967.52	2867.23	2893.06
82	2681.44	2950.14	2713.08	2851.47	2830.72	2964.94	2862.56	2890.32
82.1	2676.55	2942.38	2700.44	2842.31	2823.49	2962.06	2857.45	2887.33
82.2	2672.79	2934.03	2688.85	2832.7	2816.43	2958.8	2851.78	2884.01
82.3	2670.07	2925.38	2678.53	2822.63	2809.57	2955.06	2845.43	2880.3
82.4	2668.06	2916.29	2669.76	2812.15	2803.16	2950.86	2838.65	2876.33
82.5	2666.68	2906.85	2662.53	2801.31	2797.24	2946.21	2831.51	2871.83
82.6	2665.79	2897.05	2656.76	2790.02	2791.72	2941.03	2823.92	2866.91
82.7	2665.12	2887.17	2652.36	2778.25	2786.78	2935.28	2815.92	2861.43
82.8	2664.57	2877.11	2649.13	2766.1	2782.38	2928.88	2807.55	2855.47
82.9	2664.16	2867.04	2646.68	2753.65	2778.61	2921.78	2798.89	2848.94
83	2663.72	2856.94	2644.85	2741.05	2775.45	2914.04	2789.95	2842.14
83.1	2663.32	2846.83	2643.59	2728.5	2772.89	2905.67	2780.83	2835.01
83.2	2663.03	2836.64	2642.64	2716.11	2770.77	2896.85	2771.51	2827.81
83.3	2662.69	2826.59	2641.88	2704	2769.22	2887.73	2762.17	2820.66
83.4	2662.38	2816.6	2641.29	2692.32	2767.95	2878.37	2752.63	2813.58
83.5	2662.18	2806.83	2640.78	2681.26	2766.94	2868.86	2743.13	2806.56
83.6	2662.03	2797.47	2640.26	2671	2766.19	2859.27	2733.6	2799.65
83.7	2661.84	2788.7	2639.85	2661.74	2765.64	2849.47	2724.33	2792.81
83.8	2661.79	2780.49	2639.47	2653.68	2765.1	2839.53	2715.28	2786.03
83.9	2661.69	2773.07	2639.06	2646.9	2764.65	2829.52	2706.8	2779.45
84	2661.58	2766.67	2638.64	2641.4	2764.21	2819.5	2698.82	2773.08
84.1	2661.39	2761.4	2638.24	2637.13	2763.8	2809.55	2691.8	2767.09
84.2	2661.09	2757.16	2637.73	2633.97	2763.41	2799.89	2685.7	2761.56
84.3	2660.73	2754.03	2637.28	2631.76	2763.11	2790.55	2680.55	2756.64
84.4	2660.42	2751.79	2636.95	2630.24	2762.83	2781.74	2676.37	2752.34
84.5	2660	2750.17	2636.7	2629.2	2762.66	2773.64	2673.23	2748.77
84.6	2659.59	2748.91	2636.45	2628.45	2762.56	2766.43	2670.71	2745.89
84.7	2659.35	2748.03	2636.26	2627.87	2762.52	2760.23	2668.77	2743.74
84.8	2659.15	2747.26	2635.99	2627.27	2762.5	2755.14	2667.39	2742.09
84.9	2658.92	2746.66	2635.68	2626.79	2762.51	2751.08	2666.4	2740.96
85	2658.88	2746.12	2635.35	2626.39	2762.46	2747.95	2665.62	2740.22
85.1	2658.89	2745.68	2635.04	2626.09	2762.27	2745.71	2665.03	2739.71
85.2	2658.9	2745.21	2634.79	2625.84	2762.02	2744.07	2664.57	2739.3
85.3	2658.82	2744.88	2634.64	2625.7	2761.74	2742.92	2664.17	2739.08
85.4	2658.77	2744.62	2634.5	2625.49	2761.38	2742.17	2663.73	2738.86
85.5	2658.56	2744.48	2634.41	2625.25	2760.97	2741.74	2663.24	2738.64
85.6	2658.35	2744.44	2634.31	2624.96	2760.66	2741.41	2662.87	2738.47
85.7	2658.1	2744.47	2634.12	2624.69	2760.4	2741.2	2662.52	2738.3
85.8	2657.93	2744.5	2633.85	2624.47	2760.16	2741.04	2662.22	2738.05
85.9	2657.74	2744.38	2633.6	2624.32	2759.99	2740.8	2662.03	2737.8
86	2657.63	2744.25	2633.33	2624.26	2759.92	2740.46	2661.94	2737.52
86.1	2657.39	2744.03	2633.04	2624.22	2759.85	2740.04	2661.73	2737.19
86.2	2657.15	2743.74	2632.85	2624.11	2759.76	2739.52	2661.56	2736.98
86.3	2656.87	2743.46	2632.68	2623.96	2759.68	2739.01	2661.43	2736.77
86.4	2656.67	2743.34	2632.45	2623.84	2759.65	2738.61	2661.34	2736.6
86.5	2656.4	2743.17	2632.21	2623.62	2759.56	2738.29	2661.25	2736.46
86.6	2656.23	2743.07	2632.03	2623.38	2759.51	2737.96	2661.23	2736.39
86.7	2656.1	2743.05	2631.73	2623.28	2759.39	2737.79	2661.22	2736.17
86.8	2656	2743.02	2631.46	2623.2	2759.15	2737.62	2661.16	2735.97
86.9	2655.83	2742.77	2631.23	2623.02	2758.81	2737.36	2660.95	2735.79
87	2655.72	2742.48	2631.09	2622.89	2758.5	2737.11	2660.74	2735.61
87.1	2655.61	2742.02	2630.94	2622.79	2758.12	2737.05	2660.49	2735.4
87.2	2655.43	2741.52	2630.95	2622.55	2757.84	2737.01	2660.16	2735.29
87.3	2655.18	2740.98	2630.95	2622.33	2757.74	2736.95	2659.81	2735.2
87.4	2654.94	2740.64	2630.98	2622.09	2757.68	2737	2659.57	2735.05
87.5	2654.71	2740.39	2630.92	2621.81	2757.62	2737.01	2659.29	2734.86
87.6	2654.48	2740.24	2630.83	2621.52	2757.49	2736.9	2659.08	2734.75
87.7	2654.3	2740.11	2630.6	2621.31	2757.36	2736.65	2658.93	2734.63
87.8	2654.24	2740.01	2630.33	2621.07	2757.08	2736.47	2658.71	2734.49
87.9	2654.23	2739.89	2630.03	2620.87	2756.79	2736.24	2658.41	2734.44
88	2654.21	2739.81	2629.73	2620.75	2756.51	2736.08	2658.14	2734.46
88.1	2654.18	2739.85	2629.48	2620.6	2756.36	2735.95	2657.87	2734.4
88.2	2654.17	2739.84	2629.32	2620.5	2756.12	2735.95	2657.58	2734.29
88.3	2654.12	2739.81	2629.19	2620.43	2755.98	2735.87	2657.43	2734.2
88.4	2653.98	2739.77	2629.07	2620.38	2755.92	2735.71	2657.32	2734.02
88.5	2653.75	2739.75	2628.94	2620.22	2755.85	2735.51	2657.26	2733.8
88.6	2653.49	2739.54	2628.75	2620.18	2755.65	2735.24	2657.12	2733.5
88.7	2653.22	2739.41	2628.53	2619.99	2755.55	2734.86	2657.04	2733.25
88.8	2652.89	2739.29	2628.37	2619.71	2755.41	2734.52	2656.89	2732.99
88.9	2652.65	2739.15	2628.18	2619.45	2755.14	2734.31	2656.73	2732.76
89	2652.52	2738.85	2628.07	2619.34	2754.91	2734.08	2656.51	2732.47
89.1	2652.45	2738.72	2628.03	2619.1	2754.81	2733.86	2656.35	2732.3
89.2	2652.36	2738.56	2627.98	2618.95	2754.63	2733.75	2656.12	2732.09
89.3	2652.36	2738.39	2627.96	2618.91	2754.34	2733.62	2655.93	2731.92
89.4	2652.25	2738.13	2627.94	2618.89	2754.03	2733.46	2655.75	2731.76
89.5	2652.11	2737.97	2627.84	2618.77	2753.74	2733.31	2655.63	2731.71
89.6	2651.98	2737.63	2627.7	2618.69	2753.48	2733.24	2655.47	2731.67
89.7	2651.86	2737.38	2627.48	2618.67	2753.25	2733.09	2655.27	2731.6
89.8	2651.65	2737.14	2627.15	2618.56	2753.15	2732.99	2655.05	2731.45
89.9	2651.59	2736.95	2626.83	2618.42	2753.22	2732.84	2654.88	2731.23
90	2651.49	2736.76	2626.53	2618.28	2753.19	2732.78	2654.65	2730.93
90.1	2651.25	2736.72	2626.25	2618.12	2752.98	2732.58	2654.47	2730.58
90.2	2651.04	2736.53	2626.05	2617.89	2752.83	2732.44	2654.4	2730.27
90.3	2650.94	2736.32	2625.83	2617.75	2752.7	2732.26	2654.27	2730.09
90.4	2650.72	2736.13	2625.63	2617.51	2752.45	2732.09	2654.1	2730.04
90.5	2650.55	2735.92	2625.44	2617.28	2752.24	2731.78	2653.93	2730.01
90.6	2650.47	2735.58	2625.28	2617.06	2752.11	2731.64	2653.76	2730.02
90.7	2650.35	2735.26	2625.11	2616.83	2751.83	2731.42	2653.52	2730.01
90.8	2650.18	2734.94	2625.12	2616.49	2751.5	2731.22	2653.36	2729.94
90.9	2650.11	2734.63	2625.14	2616.2	2751.16	2731.04	2653.12	2729.82
91	2649.98	2734.38	2625.18	2615.95	2750.85	2730.95	2652.99	2729.77
91.1	2649.77	2734.23	2625.22	2615.7	2750.62	2730.8	2652.8	2729.69
91.2	2649.57	2734.18	2625.19	2615.55	2750.5	2730.71	2652.54	2729.6
91.3	2649.32	2734.19	2624.95	2615.46	2750.48	2730.64	2652.19	2729.46
91.4	2649.01	2734.19	2624.69	2615.46	2750.47	2730.63	2651.92	2729.25
91.5	2648.75	2734.24	2624.41	2615.45	2750.51	2730.62	2651.53	2729
91.6	2648.6	2734.26	2624.14	2615.47	2750.51	2730.69	2651.14	2728.8
91.7	2648.45	2734.13	2623.95	2615.43	2750.51	2730.69	2650.86	2728.56
91.8	2648.39	2733.93	2623.92	2615.35	2750.47	2730.68	2650.68	2728.45
91.9	2648.27	2733.78	2623.9	2615.2	2750.44	2730.56	2650.53	2728.36
92	2648.15	2733.52	2623.8	2615.01	2750.35	2730.38	2650.45	2728.19
92.1	2648.02	2733.26	2623.62	2614.81	2750.23	2730.1	2650.44	2728.01
92.2	2647.85	2733.16	2623.42	2614.57	2749.97	2729.87	2650.42	2727.75
92.3	2647.59	2733.04	2623.12	2614.31	2749.71	2729.62	2650.41	2727.42
92.4	2647.44	2732.88	2622.77	2614.13	2749.44	2729.43	2650.42	2727.09
92.5	2647.28	2732.79	2622.5	2614	2749.19	2729.33	2650.43	2726.93
92.6	2647.08	2732.73	2622.31	2613.81	2748.94	2729.21	2650.5	2726.77
92.7	2646.95	2732.61	2622.08	2613.74	2748.82	2729.04	2650.5	2726.93
92.8	2646.91	2732.53	2621.97	2613.7	2748.6	2728.82	2650.42	2727.08
92.9	2646.86	2732.41	2621.94	2613.53	2748.39	2728.51	2650.29	2727.3
93	2646.87	2732.21	2621.89	2613.3	2748.2	2728.11	2650.11	2727.34
93.1	2646.89	2731.94	2621.87	2613.15	2747.99	2727.73	2649.81	2727.3
93.2	2646.89	2731.63	2621.91	2612.86	2747.75	2727.41	2649.59	2727.02
93.3	2646.79	2731.19	2621.8	2612.63	2747.62	2727.13	2649.38	2726.76
93.4	2646.6	2730.89	2621.63	2612.48	2747.45	2726.97	2649.15	2726.45
93.5	2646.29	2730.61	2621.48	2612.32	2747.24	2726.86	2648.92	2726.26
93.6	2645.91	2730.29	2621.28	2612.13	2747.04	2726.77	2648.63	2726.07
93.7	2645.54	2730	2621.05	2612.02	2746.86	2726.71	2648.28	2725.9
93.8	2645.28	2730	2620.95	2611.86	2746.59	2726.64	2647.9	2725.68
93.9	2645.05	2729.83	2620.93	2611.74	2746.39	2726.48	2647.57	2725.46
94	2644.88	2729.71	2620.88	2611.7	2746.16	2726.32	2647.23	2725.18
94.1	2644.83	2729.77	2620.81	2611.67	2745.98	2726.22	2646.94	2724.93
94.2	2644.73	2729.86	2620.73	2611.62	2745.74	2726.01	2646.71	2724.71
94.3	2644.6	2729.77	2620.57	2611.56	2745.56	2725.89	2646.49	2724.53
94.4	2644.44	2729.79	2620.34	2611.4	2745.39	2725.8	2646.31	2724.34
94.5	2644.31	2729.67	2620.08	2611.22	2745.25	2725.67	2646.16	2724.13
94.6	2644.03	2729.36	2619.89	2610.99	2745.11	2725.49	2646.05	2723.87
94.7	2643.71	2728.95	2619.73	2610.75	2745.01	2725.34	2645.96	2723.57
94.8	2643.18	2728.57	2619.66	2610.53	2744.9	2725.29	2645.87	2723.19
94.9	2642.64	2728.05	2619.64	2610.32	2744.79	2725.2	2645.77	2722.8
95	2641.7	2727.81	2619.72	2610.24	2744.6	2725.6	2645.6	2722.34

## Sheet: HRM_8 species_raw_derivative
Temperature	Allolobophora chlorotica	Aporrectodea caliginosa	Aporrectodea limicola	Aporrectodea longa	Aporrectodea rosea	Lumbricus castaneus	Lumbricus rubellus	Lumbricus terrestris
65	4.41584	5.03651	3.57377	3.89378	2.95457	4.59832	3.45305	3.69519
65.1	9.56765	10.9124	7.74317	8.43651	6.40156	9.96303	7.4816	8.00625
65.2	8.83167	10.073	7.14754	7.78755	5.90913	9.19665	6.90609	7.39038
65.3	8.83167	10.073	7.14754	7.78755	5.90913	9.19665	6.90609	7.39038
65.4	8.83167	10.073	7.14754	7.78755	5.90913	9.19665	6.90609	7.39038
65.5	8.83461	10.2136	7.11078	7.8397	5.80354	9.16508	6.79274	7.54235
65.6	8.65616	9.36661	7.31378	7.41655	6.44334	9.45045	7.58122	6.50693
65.7	9.66837	7.3915	7.90707	7.3504	7.86829	9.12199	8.38048	5.20707
65.8	11.4104	6.73331	8.53923	8.59136	8.56195	9.36572	8.40224	5.19518
65.9	10.8248	7.61715	8.95291	8.92311	8.30491	9.87376	9.32364	7.08519
66	10.1741	7.54873	8.96013	9.70122	8.04301	9.4221	10.0364	8.6583
66.1	10.7387	7.4402	9.58044	11.2707	7.57791	10.0599	9.1874	9.37063
66.2	10.1538	8.90657	10.0931	11.6039	7.08197	11.0413	8.61507	10.6623
66.3	8.88664	10.2119	9.80307	10.891	7.25269	11.7853	8.34791	11.5715
66.4	9.16324	9.76349	9.17972	10.5624	8.02351	12.0651	7.97283	11.1914
66.5	9.26361	10.1065	9.18112	10.083	8.9999	12.0551	8.01268	10.0286
66.6	9.57057	11.3617	8.89056	9.58656	10.0501	11.531	9.08906	10.1967
66.7	10.8144	11.4296	8.64919	10.2138	11.0455	11.2554	10.6943	10.402
66.8	11.2837	11.2934	9.21339	10.8498	12.3113	11.0774	12.24	9.60697
66.9	11.7698	12.4337	10.1892	10.8346	12.5652	10.6587	12.849	8.85482
67	12.5571	12.3355	11.4123	10.6687	11.9658	10.7182	12.8283	9.2297
67.1	12.6867	11.0887	11.9332	11.5552	12.0499	11.5302	12.8192	9.75138
67.2	12.5917	11.1798	12.1711	11.886	12.0227	12.9255	12.2077	9.75288
67.3	13.1566	10.7897	12.6869	11.706	11.4002	13.6284	11.6446	10.3336
67.4	13.4502	9.73638	12.4442	12.3639	11.7866	13.8088	11.4526	11.7419
67.5	13.5189	10.1218	11.3403	13.0788	12.2699	14.1332	11.3436	12.0814
67.6	13.2121	11.1293	11.0791	12.2129	11.6866	14.0895	10.8864	11.1013
67.7	13.0542	10.8982	10.8424	11.7521	11.3769	12.4747	10.2575	11.0481
67.8	12.6735	10.7263	9.78439	12.304	10.9825	11.9225	9.17942	11.435
67.9	11.7679	10.6727	9.18462	12.3597	10.588	12.919	8.82004	11.1666
68	11.2864	10.4973	9.33352	12.2159	11.1037	13.144	9.06153	11.6664
68.1	11.5551	10.8607	9.42687	12.9149	11.9375	13.2162	9.74109	13.162
68.2	11.2265	11.3711	9.79823	13.2254	12.2406	13.7296	10.2866	13.7424
68.3	11.5296	11.7358	10.6808	12.0247	12.8921	13.0712	11.8831	13.6509
68.4	13.155	12.1185	11.6269	11.59	13.6527	12.2128	13.7754	12.9916
68.5	14.0778	12.0691	12.0229	12.2804	14.2426	12.8473	14.326	12.3022
68.6	14.9725	11.549	11.9646	12.283	15.0466	13.3321	14.185	11.6488
68.7	16.2567	11.4621	11.2093	12.8708	15.9243	14.2913	14.865	10.7495
68.8	16.1496	11.9422	10.6812	14.4143	16.4196	15.8707	14.379	10.358
68.9	14.6232	12.1139	11.0883	14.2608	15.654	15.7496	11.9201	10.8064
69	13.733	12.1941	12.201	13.5434	14.0493	13.9685	11.048	11.1322
69.1	12.8722	12.1189	13.2046	13.0182	12.62	12.7535	11.324	11.1792
69.2	12.8288	11.6052	13.766	11.4567	11.8134	12.7107	10.6299	12.125
69.3	14.2558	11.0056	13.9837	10.302	11.1151	12.4743	10.7765	13.0296
69.4	15.6142	11.5834	13.0839	11.2435	11.5257	13.531	12.8681	13.8351
69.5	16.1656	12.5504	11.7279	11.8354	12.9394	15.6066	13.4722	14.603
69.6	16.2222	13.2163	11.2976	12.1508	13.4336	16.2683	12.9823	15.0303
69.7	15.4552	14.9251	12.0419	13.7037	13.1023	15.3957	13.9108	14.9271
69.8	13.8037	16.4695	12.7573	14.9698	13.7012	15.3716	13.872	14.9313
69.9	12.9372	16.1502	13.224	14.8186	14.4793	15.2893	12.2939	15.1363
70	13.0331	15.542	13.3059	14.902	13.8261	14.6184	12.2038	15.0646
70.1	13.1891	15.8751	12.2464	15.8666	13.9502	15.1109	13.4446	14.9613
70.2	13.1962	14.6067	11.0855	16.0229	14.9909	16.4135	13.2453	14.6907
70.3	13.9574	12.9202	10.6654	15.7396	15.0331	17.164	13.1555	14.2247
70.4	15.0423	13.5168	10.6886	15.883	14.6322	17.0473	14.7299	14.0343
70.5	16.2482	13.8851	10.9451	15.6047	16.045	17.1068	15.3016	13.4562
70.6	17.6057	12.9556	12.1156	14.4779	17.2087	16.8747	14.3475	13.4732
70.7	17.7939	13.4084	13.5801	13.9146	17.2715	15.0468	14.367	14.3154
70.8	17.3866	14.8392	13.8696	13.6814	17.6892	13.4571	15.3091	15.0331
70.9	17.0375	14.0868	14.0867	13.4051	18.4022	13.5754	15.4795	15.1905
71	15.6856	13.6235	14.8716	13.6738	18.1628	13.9674	15.7279	15.7511
71.1	14.3951	14.3881	15.4957	14.5106	17.7827	15.0527	16.2746	16.5994
71.2	15.842	14.1914	15.0108	14.4143	18.3813	17.6946	16.857	17.0719
71.3	17.4629	13.1984	14.4461	14.2011	18.2723	18.8865	16.5686	17.3536
71.4	17.5425	13.2454	14.2384	13.758	16.9287	18.6219	15.6815	17.4205
71.5	18.0664	13.3679	13.58	13.0253	15.3463	18.418	14.7984	17.7327
71.6	18.3774	13.0208	12.3406	12.9989	14.5325	17.3361	14.5807	16.6707
71.7	17.1478	13.9662	12.009	13.7874	13.912	16.0049	14.622	15.6766
71.8	16.1551	14.9299	12.7021	14.3224	14.3182	16.141	14.8034	15.6397
71.9	16.1008	15.7954	12.797	15.4233	16.0558	16.9494	15.739	15.1637
72	16.0722	16.9734	12.8897	16.924	18.61	16.7354	17.1764	14.4416
72.1	16.6703	17.6328	13.9812	16.7619	20.4847	16.5242	17.7471	15.4975
72.2	17.0261	16.4868	14.6824	16.5239	20.4448	17.1078	17.048	16.1977
72.3	17.0291	15.8109	14.6302	16.583	19.8992	17.4632	17.0119	15.8403
72.4	17.7472	14.7655	15.1338	15.7887	19.5406	16.8661	16.7212	16.7592
72.5	18.1902	12.9781	15.7467	14.8313	18.0173	17.3557	15.53	17.4061
72.6	17.8747	12.6129	15.5253	14.9047	16.5482	18.5796	15.1761	16.8516
72.7	17.9615	13.3548	14.7931	14.6399	17.0583	18.3777	15.2642	16.9805
72.8	18.0777	13.9014	14.5503	14.5302	17.4397	17.9682	14.8457	17.5775
72.9	17.2187	14.9221	14.3473	15.4003	17.0642	18.431	14.5037	17.7522
73	16.612	16.0177	13.8259	16.3423	16.8403	18.0746	14.5467	18.2977
73.1	16.1032	15.5693	13.2821	16.6327	16.8842	17.589	14.1832	18.4838
73.2	15.3806	15.4255	13.7003	17.0413	17.4946	17.7197	14.456	18.2473
73.3	14.7498	15.6332	13.7504	17.4206	18.2281	17.3911	15.2841	17.5045
73.4	15.1496	15.2847	13.4457	17.0817	18.2873	17.3073	15.6535	16.5474
73.5	16.3358	15.4354	13.7218	16.1093	19.6904	18.1535	16.3207	16.3106
73.6	17.5183	16.4303	14.0424	15.8476	20.764	17.8965	17.4876	16.5214
73.7	19.0028	16.5887	14.1198	15.9689	19.1348	17.1219	17.628	16.3385
73.8	20.5557	16.3184	14.4331	15.6928	18.0582	17.4713	16.7597	16.9768
73.9	20.901	16.6886	14.608	15.6358	18.3589	17.3129	16.7277	17.4295
74	19.5558	16.5614	14.2632	16.5945	16.9486	16.651	16.4685	17.4597
74.1	18.2216	15.8326	14.8727	17.0702	16.4005	17.2151	15.6306	17.9447
74.2	17.1043	15.395	15.2289	16.1744	17.9459	17.7427	15.4141	18.0659
74.3	16.1107	14.8668	15.0879	15.3662	18.3044	16.9282	15.3601	17.6632
74.4	15.3541	14.5222	14.9242	15.4652	18.0066	15.9938	15.0161	17.4212
74.5	16.0616	14.355	14.6342	14.6631	18.9961	15.3801	15.4103	16.2643
74.6	17.1385	14.6674	13.9039	13.3166	19.3952	14.2851	15.5753	14.9288
74.7	17.4629	15.085	12.9444	13.6929	18.7903	13.7217	15.4683	14.6803
74.8	17.5232	15.1207	12.7877	15.2521	18.0888	14.771	16.297	14.3774
74.9	18.0856	14.7435	13.6619	15.3422	18.0673	16.3029	16.1697	14.2813
75	18.2525	14.7076	14.9774	14.8263	17.7355	17.0438	15.4798	15.0103
75.1	18.2178	14.3538	15.3745	16.0255	15.3396	17.9724	15.0305	15.791
75.2	18.5895	13.4043	16.2731	16.7556	13.7318	19.0498	14.1497	16.2379
75.3	19.1012	13.5404	16.7576	15.9259	14.1675	18.4583	12.9092	16.8333
75.4	19.1126	13.7463	15.4382	15.6727	13.2961	17.1563	12.9953	17.0317
75.5	18.2641	13.7886	13.7977	16.9999	11.8464	16.3836	13.0024	17.0419
75.6	17.5472	14.6268	13.1416	17.0229	13.7018	15.6118	13.311	16.8832
75.7	16.9859	15.9091	12.93	16.5283	15.0956	14.8465	14.5016	16.5022
75.8	16.2087	16.4209	12.7976	17.232	14.9684	14.6784	15.3184	15.7431
75.9	16.3089	16.7315	13.5523	17.7686	16.0308	15.1376	15.677	15.267
76	17.6008	16.4983	14.9738	16.7748	17.4705	15.8896	15.7004	14.7699
76.1	18.0378	15.3453	15.6372	15.6147	17.503	15.964	15.5094	13.6303
76.2	18.3655	14.7975	14.9142	14.8392	17.1443	15.4745	15.3919	12.5752
76.3	18.7796	13.6299	14.4672	13.3185	16.3221	15.209	15.3102	12.1188
76.4	18.1343	12.2583	15.2492	12.6015	15.5718	14.7071	14.6317	11.9539
76.5	17.376	12.3828	15.2452	13.3038	14.7498	14.1248	14.3017	12.2393
76.6	17.2891	12.8884	15.4728	14.533	13.4906	13.9329	14.0735	13.3877
76.7	17.2424	12.6389	16.6866	15.4111	13.309	13.9893	13.5654	14.2991
76.8	17.1831	13.3503	16.952	16.0119	13.6405	14.4294	13.2681	14.6815
76.9	17.4594	14.6999	15.8646	15.8762	13.2822	14.852	13.5966	14.7119
77	17.43	14.9394	15.3433	15.4219	13.2063	14.7865	13.6486	13.5943
77.1	17.5377	15.3123	14.9173	15.1474	13.4274	15.5289	13.9738	12.2524
77.2	17.2083	15.7941	13.9136	15.1512	12.9125	15.9374	14.4532	11.6577
77.3	17.3749	16.3497	13.8355	15.5807	13.1734	14.9898	14.4353	11.2493
77.4	18.0841	17.0423	13.6879	15.8214	13.1044	14.3604	14.4686	10.8044
77.5	18.0882	16.5975	13.2118	15.7776	13.1203	14.0508	14.942	11.5986
77.6	18.5205	15.6849	13.1501	15.506	13.7391	12.747	14.3905	12.3405
77.7	20.0218	15.515	14.0157	15.3665	13.9159	12.011	13.4342	12.3091
77.8	20.5834	15.216	14.8249	15.454	13.383	13.2117	13.2566	12.6054
77.9	20.5028	14.0432	15.7088	15.7536	13.5432	13.8515	12.4998	12.7749
78	21.9698	13.7737	16.6937	15.0862	13.1534	13.7586	12.0743	12.1477
78.1	22.7148	13.8003	17.6309	14.5263	11.9919	14.2708	12.9914	11.6302
78.2	22.2636	12.921	17.9517	14.6912	12.0187	14.9117	13.9645	11.674
78.3	23.1848	12.1245	17.6403	14.1544	12.0883	14.2421	14.0435	11.8265
78.4	24.8688	12.3959	18.1452	13.8343	11.7895	13.9139	14.9104	12.4838
78.5	25.3225	14.0412	18.8028	15.7908	12.511	14.6157	15.3362	13.0782
78.6	26.7921	15.3355	19.1226	17.1498	13.7158	15.0139	14.4284	12.9296
78.7	29.911	16.6777	19.2465	16.6981	13.5335	14.2007	13.4418	12.8109
78.8	32.0392	18.3083	19.8694	17.3521	13.7116	13.6425	13.2172	12.6097
78.9	34.5728	18.2426	20.4781	18.0666	14.7591	13.8191	12.7604	11.5423
79	39.2901	16.4699	21.6673	17.5	14.9351	13.4163	11.8308	10.8674
79.1	44.0066	15.8087	23.4811	17.5589	14.7737	12.379	11.936	11.5611
79.2	48.7506	15.9708	26.3881	18.5456	16.3297	12.7423	12.7273	11.8757
79.3	55.5607	15.1358	30.462	18.756	17.7431	13.5722	13.5708	11.212
79.4	62.4678	16.128	34.2692	18.3293	17.9608	13.1308	14.1747	10.9813
79.5	67.9452	17.9615	38.1461	17.5872	18.5164	13.4337	15.1585	10.8244
79.6	74.3419	18.6777	43.1111	16.8388	20.2545	14.7623	15.3077	10.0533
79.7	80.7604	18.8821	47.7696	16.183	21.0316	15.3911	15.0018	9.27237
79.8	85.4222	19.1516	51.6269	15.5487	21.5291	14.8941	14.6094	9.61629
79.9	90.1165	19.3633	57.0859	15.806	24.2738	15.1514	14.1739	10.6855
80	95.7608	19.6447	62.7046	16.4801	27.3218	14.8907	13.6987	11.3329
80.1	100.158	19.9457	66.9951	17.4284	29.685	13.6542	14.3166	12.0414
80.2	104.209	20.2542	71.8401	18.9446	33.9887	12.8575	14.8429	12.8812
80.3	109.804	21.5655	77.8408	20.7578	39.4024	13.2153	14.4644	12.8991
80.4	114.221	21.9655	82.5939	22.323	43.1555	12.6412	14.7748	12.5666
80.5	117.807	22.6867	86.8257	23.6816	47.2926	11.9875	15.2273	13.2373
80.6	122.201	24.6497	91.8037	24.9002	51.8335	12.9751	15.1125	13.2008
80.7	125.179	26.9692	97.2444	26.1037	54.5738	13.7321	15.9688	12.9363
80.8	125.808	29.136	101.923	27.423	57.3327	14.2144	17.7569	13.2251
80.9	127.737	31.2776	107.026	29.4959	60.7817	15.75	18.8859	12.488
81	129.395	33.0445	113.298	33.4705	64.2549	16.8993	20.7208	11.1956
81.1	128.889	34.7867	119.502	37.899	67.7299	16.8566	22.662	10.9499
81.2	129.195	36.1829	125.093	42.018	70.5031	17.2141	24.0695	11.321
81.3	129.046	38.5075	130.493	47.1251	72.0151	17.4898	25.8788	12.3708
81.4	124.809	43.453	135.337	52.4462	72.5145	17.2633	27.9222	14.8055
81.5	117.343	49.0052	138.729	56.5505	71.8975	17.8881	30.1227	17.289
81.6	107.937	54	141.02	61.6361	71.0384	19.2442	33.0567	19.5811
81.7	95.4257	60.6667	141.745	68.2331	70.8647	20.1046	35.3025	21.7139
81.8	81.1852	67.1572	140.632	74.5842	71.415	21.2786	38.4476	24.0121
81.9	67.293	71.258	136.958	81.2034	72.6816	24.0642	43.8766	26.2167
82	54.8013	75.4355	130.631	88.4149	72.8455	27.2727	48.9255	28.5754
82.1	43.1084	80.6603	121.619	94.0268	71.5725	30.5625	53.7301	31.453
82.2	32.0792	85.1283	109.936	98.448	69.8601	34.9518	60.2091	35.2006
82.3	23.3572	88.6451	95.6746	102.838	66.6071	39.6905	65.9042	38.305
82.4	16.7478	92.6853	79.9663	106.576	61.5559	44.1428	69.5861	42.1811
82.5	10.989	96.4311	64.8353	110.535	57.2382	49.0992	73.6275	47.0449
82.6	7.48298	98.5805	50.6175	115.343	52.4202	54.5886	77.9967	51.9508
82.7	6.0133	99.7646	37.6827	119.761	46.7787	60.6297	81.9173	57.1842
82.8	4.69964	100.723	27.9453	123.192	40.934	67.4737	85.1955	62.6748
82.9	4.19103	100.868	21.2264	125.565	34.609	74.2379	88.0844	66.8564
83	4.29927	101.003	15.175	126.022	28.4646	80.7174	90.4129	69.7881
83.1	3.334	101.654	10.7233	124.91	23.3647	86.2351	92.3735	71.952
83.2	3.10546	101.352	8.45914	122.681	18.2271	89.9216	93.2917	71.8469
83.3	3.42028	100.228	6.61369	119.223	13.8802	92.5362	94.4418	71.1834
83.4	2.53352	99.0578	5.34793	114.053	11.3404	94.4284	95.3506	70.5703
83.5	1.60514	95.9771	5.21608	106.903	8.69583	95.416	95.3168	69.6221
83.6	1.7561	90.7698	4.62472	97.8794	6.32658	96.9008	94.1644	68.7162
83.7	1.23092	85.058	3.83362	86.8293	5.39809	98.8599	91.8624	68.273
83.8	0.652754	78.5856	3.93057	74.2896	4.94228	99.8588	87.879	66.8832
83.9	1.02805	69.4014	4.21071	61.3764	4.35685	100.217	82.661	64.8649
84	1.41169	58.351	4.03368	48.7148	4.28201	100.109	75.3673	62.0556
84.1	2.46515	47.498	4.5472	36.8728	4.07466	98.2516	65.5915	57.7749
84.2	3.40699	36.6922	4.97637	26.5046	3.44144	95.208	56.2691	52.3273
84.3	3.29086	26.4523	3.93002	18.2733	2.91532	91.1175	46.6821	46.2415
84.4	3.66407	18.8789	2.81203	12.4503	2.29478	84.8247	36.3143	39.4514
84.5	4.36073	14.174	2.48406	8.71188	1.30963	76.789	27.9416	32.2009
84.6	3.2634	10.4835	2.14686	6.42838	0.623755	67.2838	22.2652	25.011
84.7	2.04596	8.11414	2.21069	5.85618	0.31128	56.4351	16.3913	18.8617
84.8	2.27874	6.80052	2.9529	5.45517	0.01204	45.5688	11.6013	13.7589
84.9	1.42583	5.6534	3.25133	4.40316	0.0314469	35.8368	8.74669	9.07804
85	-0.0473751	4.87246	3.23383	3.45373	1.17323	26.5666	6.72086	6.02377
85.1	-0.229623	4.57922	2.88052	2.70418	2.29867	19.0603	5.09624	4.60497
85.2	0.406632	4.08807	2.01043	1.85493	2.66681	13.8292	4.22606	3.08635
85.3	0.617047	2.90027	1.39007	1.68169	3.19333	9.37805	4.1127	2.01858
85.4	1.28783	1.97186	1.09621	2.27089	4.00122	5.63598	4.77038	2.22796
85.5	2.1891	0.864341	0.821077	2.64981	3.62858	3.60703	4.36718	1.97685
85.6	2.38094	-0.000444497	1.42349	2.87974	2.80011	2.66798	3.51358	1.59194
85.7	2.09051	-0.461383	2.42576	2.54635	2.51912	1.71192	3.3189	2.06703
85.8	1.77276	0.406421	2.64321	1.86669	2.06091	1.85156	2.49136	2.56586
85.9	1.44426	1.25822	2.51012	0.953628	1.16005	2.92682	1.2089	2.61281
86	1.68689	1.74271	2.90281	0.382597	0.62591	3.83512	1.4526	3.13766
86.1	2.43694	2.63995	2.4634	0.688993	0.796488	4.72719	2.05013	2.73855
86.2	2.6768	3.05506	1.62805	1.40795	0.907927	5.31311	1.52092	2.02624
86.3	2.40229	1.99764	1.9429	1.34723	0.496997	4.60083	1.02918	1.9596
86.4	2.38015	1.36077	2.50142	1.63221	0.571734	3.50967	0.925991	1.58723
86.5	2.27556	1.40504	2.02823	2.47571	0.694654	3.35658	0.563244	0.883085
86.6	1.43156	0.503238	2.36138	1.726	0.750174	2.4855	0.0162963	1.42059
86.7	1.06576	0.0264566	3.02478	0.744592	1.81063	1.47489	0.235846	2.24264
86.8	1.37808	1.40573	2.53552	1.32341	2.99473	2.17986	1.4247	1.87365
86.9	1.4443	2.73636	1.77286	1.61267	3.27534	2.77393	2.16457	1.77597
87	0.961726	3.74554	1.53429	1.02338	3.5389	1.50795	2.22986	2.01915
87.1	1.3783	4.91658	0.702979	1.67789	3.46199	0.350142	2.94013	1.62353
87.2	2.19376	5.41688	-0.175893	2.39873	1.80276	0.601966	3.55498	0.879792
87.3	2.5812	4.48146	-0.223817	2.29748	0.653608	0.0239729	2.91475	1.15632
87.4	2.35417	2.86444	0.0694218	2.60677	0.533513	-0.477415	2.54483	1.78675
87.5	2.30302	1.96815	0.73807	2.90049	0.999343	0.449101	2.5492	1.51896
87.6	2.15855	1.31764	1.63731	2.49045	1.2393	1.96574	1.7127	1.09888
87.7	1.20032	1.13402	2.55205	2.25058	2.00336	2.17931	1.71286	1.38165
87.8	0.218161	1.10829	2.86388	2.30878	3.0025	2.02322	2.6485	1.03179
87.9	0.124731	1.12021	3.10277	1.50492	2.9792	2.05856	2.92663	-0.000859385
88	0.306742	0.141957	2.83854	1.31265	2.02367	1.52332	2.69115	0.119358
88.1	0.107289	-0.270323	2.03186	1.33694	1.95081	0.542869	2.95024	0.961736
88.2	0.234626	0.207012	1.39012	0.799596	2.06099	0.211943	2.2451	0.949793
88.3	0.960844	0.350768	1.21626	0.452483	0.899267	1.20711	1.20053	1.28651
88.4	1.89984	0.182342	1.14595	1.13735	0.470386	1.81213	0.707741	2.01666
88.5	2.47707	1.2128	1.59031	0.955421	1.39663	2.31099	1.02567	2.67939
88.6	2.5776	1.86498	2.14597	1.01837	1.60477	3.36367	1.13258	2.76621
88.7	3.10157	1.14373	1.90499	2.54224	1.05412	3.77546	1.08755	2.54588
88.8	2.9821	1.11947	1.81197	2.83233	2.05737	2.65102	1.54087	2.41153
88.9	1.85717	2.39221	1.52447	1.72497	2.70414	2.12821	1.97789	2.63767
89	0.936862	2.28008	0.651257	1.71769	1.58152	2.37115	1.93879	2.35558
89.1	0.791548	1.3039	0.424789	2.12971	1.18737	1.58867	1.91517	1.85769
89.2	0.330084	1.62413	0.380809	0.897746	2.38713	1.11278	2.11877	1.93637
89.3	0.476971	2.19479	0.157673	0.141157	3.09003	1.48605	1.85952	1.6737
89.4	1.38572	1.98291	0.561548	0.750123	3.06861	1.60086	1.51464	1.06556
89.5	1.35429	2.50321	1.18769	1.09216	2.80284	1.04209	1.32587	0.386143
89.6	1.18064	3.0938	1.73473	0.35556	2.50277	1.10712	1.76806	0.423714
89.7	1.77823	2.43918	2.78394	0.593769	1.75791	1.24904	2.1812	1.03558
89.8	1.39732	2.18793	3.33109	1.33379	-0.0448317	1.23478	1.91613	1.87596
89.9	0.559213	1.97138	3.13035	1.43118	-0.484564	1.02429	1.98616	2.60013
90	1.7189	1.02055	2.98198	1.4516	1.38677	1.29659	2.19785	3.342
90.1	2.43197	1.01997	2.38622	2.02324	1.9197	1.75317	1.19279	3.44178
90.2	1.42233	2.11305	2.04451	1.80632	1.20988	1.6002	0.877086	2.5428
90.3	1.59553	1.992	2.1144	1.82265	1.92272	1.68516	1.52993	1.06423
90.4	2.16784	1.91285	1.94478	2.47035	2.44776	2.4715	1.75453	0.277031
90.5	1.14637	2.80534	1.73203	2.24832	1.59824	2.31294	1.64469	0.119255
90.6	0.85231	3.40119	1.74924	2.15379	1.94409	1.6774	2.09701	-0.0806003
90.7	1.59688	3.18591	0.833529	2.9241	3.17292	2.18272	1.99087	0.352537
90.8	1.1969	3.17668	-0.232271	3.27386	3.42627	1.99631	2.00069	1.11337
90.9	0.817508	2.83851	-0.349223	2.62548	3.27804	1.23391	1.87855	0.820743
91	1.76122	2.04397	-0.479533	2.50274	2.81206	1.17678	1.51093	0.570437
91.1	2.10331	1.0258	-0.180164	2.07787	1.75795	1.27673	2.20349	0.850801
91.2	2.21351	0.0999348	1.34669	1.19041	0.59108	0.7748	3.12803	1.07184
91.3	2.85283	-0.0991662	2.67368	0.36369	0.0974663	0.422131	3.08075	1.76352
91.4	2.96689	-0.231098	2.75326	0.0154834	-0.181756	0.092574	3.21583	2.43956
91.5	2.00424	-0.501637	2.79604	-0.0895324	-0.199632	-0.346532	4.1158	2.25576
91.6	1.48772	0.490332	2.41012	0.0778916	-0.0352075	-0.374118	3.43862	2.2456
91.7	0.997131	1.77811	1.02411	0.605203	0.212683	-0.0153349	2.18721	1.79134
91.8	0.831932	1.72029	0.0329892	1.10931	0.358385	0.608656	1.68731	0.819214
91.9	1.27977	2.05421	0.568343	1.73911	0.563052	1.49499	1.21708	1.30724
92	1.2254	2.79573	1.46958	1.96322	0.97483	2.36613	0.349602	1.7462
92.1	1.41781	1.77926	1.86073	2.1978	1.9283	2.62022	0.109183	2.11083
92.2	2.2443	0.944751	2.50148	2.6013	2.68106	2.39493	0.144779	3.00146
92.3	2.11534	1.46887	3.42356	2.27797	2.68848	2.2738	-0.0297182	3.49469
92.4	1.42384	1.28543	3.17197	1.43756	2.61899	1.40449	-0.0570397	2.48009
92.5	1.89225	0.635187	2.2044	1.66529	2.55792	0.981812	-0.486589	1.72978
92.6	1.75128	0.973397	2.16163	1.38289	1.78452	1.43991	-0.446345	0.00403333
92.7	0.757986	1.01483	1.75301	0.313599	1.60023	1.94741	0.408846	-1.74949
92.8	0.415316	0.860216	0.576242	0.976838	2.24569	2.60074	1.04679	-1.99291
92.9	0.217359	1.59324	0.370282	2.15443	1.97273	3.6535	1.54381	-1.3846
93	-0.184829	2.36282	0.444352	1.85417	1.97697	3.99868	2.5328	-0.0882291
93.1	-0.201118	2.81057	-0.258824	2.20906	2.34921	3.53328	2.67242	1.66484
93.2	0.45206	3.92288	0.233579	2.74608	1.82473	3.08594	2.04132	2.87946
93.3	1.44982	3.85118	1.58036	1.82173	1.4098	2.15124	2.21201	2.94678
93.4	2.52764	2.7426	1.61204	1.49202	1.93194	1.26385	2.323	2.56706
93.5	3.55539	3.03654	1.65881	1.82698	2.0948	1.00289	2.52333	1.78417
93.6	3.84447	3.29909	2.31731	1.43797	1.84988	0.728492	3.22564	1.7605
93.7	3.18222	1.28096	1.75134	1.30132	2.26294	0.538897	3.78688	1.94023
93.8	2.438	0.694783	0.427126	1.52958	2.34586	1.16901	3.53304	2.17783
93.9	2.02524	1.71189	0.253902	0.824315	2.15114	1.72243	3.35001	2.55458
94	1.01117	0.248565	0.657303	0.224976	2.09391	1.18617	3.23602	2.69422
94.1	0.635346	-1.04196	0.708884	0.39224	2.0589	1.56876	2.56507	2.33599
94.2	1.15455	0.0704708	1.12349	0.536451	2.14503	1.78071	2.23488	1.96156
94.3	1.4959	0.34935	2.03921	1.04051	1.78432	0.955375	1.9751	1.80592
94.4	1.3751	0.294773	2.58158	1.71035	1.54335	1.05181	1.61421	2.01147
94.5	2.02372	2.19818	2.27018	2.05342	1.35896	1.62911	1.33264	2.34911
94.6	2.95311	3.76184	1.71483	2.45312	1.19335	1.7687	0.987058	2.74075
94.7	4.27896	3.92204	1.18576	2.33571	1.01494	0.906068	0.844245	3.41246
94.8	5.19094	4.70991	0.514848	2.18118	1.00466	0.990581	0.864308	3.87372
94.9	8.18507	4.13676	-0.404888	1.51764	1.6624	-1.79417	1.52247	4.62556
95	5.02852	0.973283	-0.487963	0.324116	1.00376	-2.37297	0.943445	2.34982

## Sheet: HRM_2_species_raw_fluorescence
Temperature	Aporrectodea caliginosa	Aporrectodea longa
65	3240.14	3381.42
65.1	3239.79	3381.2
65.2	3239.44	3380.97
65.3	3239.09	3380.74
65.4	3238.73	3380.51
65.5	3238.38	3380.29
65.6	3238.03	3380.06
65.7	3237.49	3379.64
65.8	3236.87	3379.02
65.9	3236.16	3378.32
66	3235.36	3377.54
66.1	3234.53	3376.69
66.2	3233.54	3375.66
66.3	3232.46	3374.58
66.4	3231.34	3373.36
66.5	3230.06	3372.1
66.6	3228.68	3370.79
66.7	3227.3	3369.45
66.8	3225.91	3368.08
66.9	3224.47	3366.75
67	3223.17	3365.32
67.1	3221.84	3363.85
67.2	3220.52	3362.34
67.3	3219.16	3360.76
67.4	3217.8	3359.09
67.5	3216.3	3357.4
67.6	3214.83	3355.64
67.7	3213.32	3353.8
67.8	3211.81	3351.98
67.9	3210.21	3350.13
68	3208.62	3348.3
68.1	3207.05	3346.51
68.2	3205.47	3344.82
68.3	3203.84	3343.03
68.4	3202.3	3341.26
68.5	3200.75	3339.45
68.6	3199.14	3337.58
68.7	3197.5	3335.65
68.8	3195.82	3333.76
68.9	3194.09	3331.81
69	3192.33	3329.85
69.1	3190.54	3327.86
69.2	3188.72	3325.81
69.3	3186.9	3323.75
69.4	3184.99	3321.73
69.5	3183.05	3319.64
69.6	3181.13	3317.5
69.7	3179.23	3315.35
69.8	3177.29	3313.09
69.9	3175.46	3310.81
70	3173.61	3308.56
70.1	3171.78	3306.38
70.2	3169.89	3304.17
70.3	3168.05	3301.98
70.4	3166.09	3299.66
70.5	3164.09	3297.19
70.6	3161.92	3294.58
70.7	3159.76	3291.91
70.8	3157.45	3289.19
70.9	3155.1	3286.53
71	3152.72	3283.93
71.1	3150.41	3281.31
71.2	3148.01	3278.62
71.3	3145.61	3275.86
71.4	3143.16	3272.97
71.5	3140.71	3269.96
71.6	3138.17	3266.92
71.7	3135.63	3263.86
71.8	3133.1	3260.71
71.9	3130.59	3257.53
72	3128.03	3254.3
72.1	3125.46	3250.95
72.2	3122.85	3247.49
72.3	3120.12	3244.04
72.4	3117.27	3240.54
72.5	3114.38	3237.03
72.6	3111.46	3233.5
72.7	3108.54	3229.98
72.8	3105.61	3226.46
72.9	3102.7	3222.95
73	3099.71	3219.38
73.1	3096.69	3215.76
73.2	3093.58	3212.07
73.3	3090.44	3208.3
73.4	3087.28	3204.32
73.5	3084.15	3200.32
73.6	3080.93	3196.33
73.7	3077.76	3192.31
73.8	3074.6	3188.22
73.9	3071.45	3184.22
74	3068.26	3180.15
74.1	3065.13	3176.06
74.2	3061.92	3171.9
74.3	3058.67	3167.72
74.4	3055.36	3163.54
74.5	3051.98	3159.31
74.6	3048.5	3154.97
74.7	3045.03	3150.59
74.8	3041.48	3146.14
74.9	3037.83	3141.5
75	3034.19	3136.82
75.1	3030.54	3132.09
75.2	3026.75	3127.25
75.3	3022.95	3122.33
75.4	3019.15	3117.37
75.5	3015.24	3112.29
75.6	3011.31	3107.06
75.7	3007.37	3101.72
75.8	3003.29	3096.31
75.9	2999.1	3090.79
76	2994.79	3085.07
76.1	2990.3	3079.25
76.2	2985.74	3073.34
76.3	2981.16	3067.24
76.4	2976.54	3061.09
76.5	2971.95	3054.88
76.6	2967.39	3048.62
76.7	2962.79	3042.28
76.8	2958.15	3035.88
76.9	2953.48	3029.34
77	2948.78	3022.89
77.1	2944.02	3016.38
77.2	2939.24	3009.91
77.3	2934.52	3003.55
77.4	2929.85	2997.29
77.5	2925.12	2991
77.6	2920.49	2984.82
77.7	2915.87	2978.63
77.8	2911.22	2972.45
77.9	2906.59	2966.25
78	2902.11	2960.05
78.1	2897.63	2953.86
78.2	2893.29	2947.92
78.3	2889.09	2942.09
78.4	2885.02	2936.52
78.5	2881.02	2931.19
78.6	2877.16	2926.04
78.7	2873.41	2920.91
78.8	2869.75	2915.93
78.9	2866.19	2911.09
79	2862.76	2906.35
79.1	2859.43	2901.84
79.2	2856.13	2897.47
79.3	2852.9	2893.3
79.4	2849.65	2889.13
79.5	2846.39	2885.1
79.6	2843.14	2881.05
79.7	2839.89	2877.16
79.8	2836.58	2873.34
79.9	2833.34	2869.78
80	2830.09	2866.31
80.1	2826.73	2863.08
80.2	2823.18	2859.89
80.3	2819.43	2856.79
80.4	2815.18	2853.64
80.5	2810.45	2850.51
80.6	2805.13	2847.28
80.7	2799.31	2844.02
80.8	2792.94	2840.71
80.9	2786.22	2837.33
81	2779.22	2833.84
81.1	2772.15	2830.2
81.2	2765.15	2826.42
81.3	2758.39	2822.27
81.4	2752.03	2817.72
81.5	2746.16	2812.64
81.6	2740.82	2806.98
81.7	2735.81	2800.65
81.8	2731.06	2793.97
81.9	2726.44	2787.09
82	2721.63	2780.25
82.1	2716.61	2773.73
82.2	2711.33	2767.85
82.3	2705.77	2762.57
82.4	2699.87	2757.97
82.5	2693.91	2754.11
82.6	2687.87	2750.88
82.7	2682.1	2748.14
82.8	2676.74	2745.81
82.9	2672	2743.84
83	2667.95	2742.02
83.1	2664.71	2740.34
83.2	2662.03	2738.73
83.3	2659.97	2737.23
83.4	2658.34	2735.75
83.5	2657.04	2734.39
83.6	2655.88	2733.1
83.7	2654.92	2731.93
83.8	2653.95	2730.78
83.9	2653.01	2729.68
84	2652.09	2728.57
84.1	2651.27	2727.53
84.2	2650.49	2726.38
84.3	2649.79	2725.18
84.4	2649.08	2723.99
84.5	2648.39	2722.73
84.6	2647.67	2721.28
84.7	2646.94	2719.84
84.8	2646.2	2718.4
84.9	2645.52	2716.87
85	2644.89	2715.35
85.1	2644.3	2713.92
85.2	2643.72	2712.53
85.3	2643.17	2711.1
85.4	2642.61	2709.72
85.5	2642.08	2708.32
85.6	2641.58	2706.86
85.7	2641.11	2705.26
85.8	2640.68	2703.57
85.9	2640.32	2701.72
86	2639.94	2699.75
86.1	2639.53	2697.63
86.2	2639.05	2695.5
86.3	2638.55	2693.45
86.4	2637.99	2691.41
86.5	2637.37	2689.46
86.6	2636.76	2687.83
86.7	2636.29	2686.49
86.8	2635.85	2685.33
86.9	2635.41	2684.53
87	2635.09	2683.94
87.1	2634.84	2683.35
87.2	2634.57	2682.75
87.3	2634.3	2682.14
87.4	2634.08	2681.52
87.5	2633.79	2680.96
87.6	2633.37	2680.48
87.7	2632.89	2680.05
87.8	2632.48	2679.71
87.9	2632.09	2679.32
88	2631.74	2678.93
88.1	2631.48	2678.55
88.2	2631.31	2678.18
88.3	2630.96	2677.78
88.4	2630.6	2677.47
88.5	2630.27	2677.13
88.6	2629.99	2676.76
88.7	2629.67	2676.44
88.8	2629.5	2676.17
88.9	2629.32	2675.85
89	2629.05	2675.57
89.1	2628.73	2675.28
89.2	2628.44	2674.88
89.3	2628.14	2674.4
89.4	2627.85	2673.99
89.5	2627.67	2673.56
89.6	2627.47	2673.09
89.7	2627.21	2672.69
89.8	2626.84	2672.38
89.9	2626.46	2671.93
90	2626.01	2671.43
90.1	2625.56	2671.02
90.2	2625.19	2670.56
90.3	2624.9	2670.09
90.4	2624.66	2669.69
90.5	2624.42	2669.32
90.6	2624.22	2669.03
90.7	2623.97	2668.76
90.8	2623.73	2668.5
90.9	2623.41	2668.22
91	2623.16	2667.98
91.1	2622.99	2667.63
91.2	2622.87	2667.37
91.3	2622.69	2667.17
91.4	2622.54	2667.06
91.5	2622.32	2666.95
91.6	2622	2666.86
91.7	2621.66	2666.65
91.8	2621.32	2666.35
91.9	2621	2666.02
92	2620.64	2665.65
92.1	2620.25	2665.32
92.2	2619.87	2665.05
92.3	2619.53	2664.81
92.4	2619.19	2664.55
92.5	2618.98	2664.42
92.6	2618.84	2664.27
92.7	2618.68	2664.12
92.8	2618.5	2664.02
92.9	2618.33	2663.93
93	2618.09	2663.74
93.1	2617.92	2663.56
93.2	2617.78	2663.31
93.3	2617.68	2663.03
93.4	2617.61	2662.74
93.5	2617.56	2662.44
93.6	2617.4	2662.14
93.7	2617.2	2661.91
93.8	2616.86	2661.69
93.9	2616.46	2661.42
94	2616.05	2661.2
94.1	2615.61	2660.91
94.2	2615.17	2660.59
94.3	2614.9	2660.25
94.4	2614.62	2659.97
94.5	2614.33	2659.63
94.6	2614.08	2659.4
94.7	2613.85	2659.2
94.8	2613.62	2659.06
94.9	2613.4	2658.94
95	2613.42	2658.88

## Sheet: HRM_2_species_raw_derivative
Temperature	Aporrectodea caliginosa	Aporrectodea longa
65	1.75647	1.13757
65.1	3.80568	2.46473
65.2	3.51293	2.27513
65.3	3.51293	2.27513
65.4	3.51293	2.27513
65.5	3.35663	2.11765
65.6	4.37885	3.0499
65.7	5.9074	5.27853
65.8	6.66197	6.69204
65.9	7.57464	7.40283
66	8.06607	8.11107
66.1	9.09437	9.40412
66.2	10.4593	10.5383
66.3	10.8891	11.5035
66.4	11.9623	12.473
66.5	13.4736	12.8648
66.6	13.8674	13.3025
66.7	13.7985	13.5982
66.8	14.2938	13.4186
66.9	13.6739	13.77
67	13.0349	14.5378
67.1	13.2973	14.8429
67.2	13.3939	15.4338
67.3	13.5255	16.3028
67.4	14.2934	16.785
67.5	14.9037	17.2055
67.6	14.8811	18.0863
67.7	15.0249	18.3508
67.8	15.5836	18.3564
67.9	16.0614	18.4613
68	15.758	18.1863
68.1	15.7218	17.2967
68.2	16.1509	17.3037
68.3	15.8783	17.8205
68.4	15.3516	17.8329
68.5	15.7744	18.3958
68.6	16.2672	19.1073
68.7	16.6021	19.0715
68.8	17.0614	19.1844
68.9	17.4372	19.5982
69	17.7044	19.671
69.1	18.0611	20.2282
69.2	18.1639	20.6413
69.3	18.6256	20.319
69.4	19.3226	20.4872
69.5	19.3346	21.2241
69.6	19.1112	21.3867
69.7	19.3007	22.0559
69.8	18.8194	22.8309
69.9	18.3089	22.7089
70	18.3735	22.1192
70.1	18.6298	21.908
70.2	18.6143	21.8641
70.3	18.9471	22.4406
70.4	19.7212	23.9364
70.5	20.8805	25.4536
70.6	21.705	26.5026
70.7	22.3364	27.0468
70.8	23.3773	26.9913
70.9	23.7037	26.2594
71	23.4019	25.9892
71.1	23.5018	26.489
71.2	24.0245	27.1762
71.3	24.2272	28.1984
71.4	24.5006	29.6349
71.5	24.9686	30.3533
71.6	25.4861	30.4089
71.7	25.3664	31.0493
71.8	25.1272	31.6681
71.9	25.3468	31.9552
72	25.6533	32.9083
72.1	25.7827	34.1308
72.2	26.6455	34.574
72.3	27.9434	34.7483
72.4	28.7651	35.0972
72.5	29.079	35.1896
72.6	29.2514	35.2376
72.7	29.2885	35.2286
72.8	29.1399	35.1305
72.9	29.4383	35.3313
73	30.0075	35.9366
73.1	30.7113	36.5741
73.2	31.3452	37.1455
73.3	31.5163	38.7766
73.4	31.3902	40.0848
73.5	31.748	39.965
73.6	31.9802	39.973
73.7	31.647	40.6368
73.8	31.5512	40.4689
73.9	31.7034	40.2127
74	31.5666	40.792
74.1	31.6385	41.2701
74.2	32.276	41.7639
74.3	32.8174	41.807
74.4	33.435	41.9807
74.5	34.2993	42.8514
74.6	34.797	43.5952
74.7	35.018	44.0135
74.8	36.0352	45.49
74.9	36.55	46.7131
75	36.3586	46.9771
75.1	37.1727	47.8452
75.2	38.0714	48.8794
75.3	37.9584	49.3478
75.4	38.5064	50.1408
75.5	39.271	51.5621
75.6	39.2399	52.9042
75.7	39.9843	53.7606
75.8	41.3769	54.5277
75.9	42.467	56.1698
76	44.058	57.8217
76.1	45.38	58.5606
76.2	45.7134	60.0718
76.3	46.0365	61.4237
76.4	46.0818	61.7895
76.5	45.7197	62.2785
76.6	45.7551	62.9895
76.7	46.1952	63.6455
76.8	46.5786	64.8169
76.9	46.8353	65.0326
77	47.3137	64.7453
77.1	47.8036	65.0384
77.2	47.5438	64.1842
77.3	46.8484	62.997
77.4	47.049	62.8186
77.5	46.8655	62.3409
77.6	46.1453	61.7056
77.7	46.354	61.879
77.8	46.5213	61.9398
77.9	45.5439	62.0288
78	44.7798	62.1347
78.1	44.2165	60.7127
78.2	42.7024	58.8343
78.3	41.245	57.1013
78.4	40.4073	54.4607
78.5	39.3347	52.2125
78.6	37.9863	51.3699
78.7	37.0479	50.653
78.8	36.133	49.065
78.9	34.9296	47.977
79	33.7181	46.3047
79.1	33.1278	44.3756
79.2	32.6409	42.5899
79.3	32.3251	41.6733
79.4	32.5343	40.9402
79.5	32.6278	40.4181
79.6	32.4416	39.7874
79.7	32.8042	38.5887
79.8	32.7965	36.9407
79.9	32.3196	35.188
80	32.9063	33.462
80.1	34.4528	31.9239
80.2	36.2488	31.3366
80.3	39.8115	31.2228
80.4	44.8345	31.3786
80.5	50.2325	31.7319
80.6	55.737	32.4569
80.7	61.0432	32.8777
80.8	65.6575	33.4277
80.9	68.829	34.2249
81	70.6395	35.6089
81.1	70.6099	36.9635
81.2	69.0422	39.4366
81.3	65.8603	43.3334
81.4	61.2647	48.0256
81.5	55.8722	53.5653
81.6	51.5631	60.1345
81.7	48.6708	65.4622
81.8	46.4278	68.1499
81.9	46.8106	69.0362
82	49.1162	67.27
82.1	51.4472	62.2639
82.2	54.1427	55.8376
82.3	57.4786	49.4616
82.4	59.4847	42.2673
82.5	60.2765	35.27
82.6	59.4809	29.648
82.7	55.9897	25.2235
82.8	50.7104	21.2761
82.9	44.0887	18.7606
83	36.3713	17.4766
83.1	29.4429	16.4629
83.2	23.609	15.4554
83.3	18.2262	14.905
83.4	14.3778	14.2516
83.5	12.1729	13.2458
83.6	10.4793	12.2687
83.7	9.47675	11.5584
83.8	9.55298	11.2361
83.9	9.41976	11.0567
84	8.73619	10.627
84.1	7.96505	10.8618
84.2	7.39116	11.8688
84.3	6.98961	11.9404
84.4	6.91946	12.1102
84.5	7.05903	13.6003
84.6	7.27075	14.5799
84.7	7.36201	14.3047
84.8	7.15402	14.8889
84.9	6.5549	15.3895
85	6.08868	14.7523
85.1	5.80399	13.9831
85.2	5.64307	14.0939
85.3	5.59895	14.0855
85.4	5.48502	13.8397
85.5	5.11999	14.1657
85.6	4.83605	15.2841
85.7	4.54038	16.4632
85.8	3.88767	17.6611
85.9	3.64785	19.0993
86	3.93565	20.508
86.1	4.44484	21.4836
86.2	4.92126	20.9535
86.3	5.27217	20.4111
86.4	5.97356	20.2104
86.5	6.27402	18.1001
86.6	5.40205	14.7232
86.7	4.45717	12.559
86.8	4.46027	9.84235
86.9	3.85738	6.64768
87	2.75257	5.68714
87.1	2.55791	5.90409
87.2	2.74369	6.05904
87.3	2.34145	6.24481
87.4	2.37745	5.99137
87.5	3.56612	5.17099
87.6	4.70388	4.5596
87.7	4.55023	3.74423
87.8	3.98855	3.55225
87.9	3.71625	4.00763
88	3.031	3.87528
88.1	1.97687	3.69118
88.2	2.56908	3.92528
88.3	3.71312	3.54508
88.4	3.50006	3.1464
88.5	2.95577	3.6295
88.6	3.08198	3.47703
88.7	2.48423	2.87254
88.8	1.51518	2.9738
88.9	2.20446	3.02981
89	3.08149	2.7264
89.1	3.09917	3.36434
89.2	2.89776	4.55047
89.3	3.04537	4.54864
89.4	2.32035	4.06445
89.5	1.78369	4.55129
89.6	2.28094	4.47053
89.7	3.16232	3.36844
89.8	3.75939	3.72157
89.9	4.17895	4.93433
90	4.62329	4.56751
90.1	4.13522	4.24118
90.2	3.28362	4.73252
90.3	2.60976	4.38139
90.4	2.34888	3.82471
90.5	2.13496	3.3525
90.6	2.24178	2.78079
90.7	2.46315	2.5596
90.8	2.84102	2.70109
90.9	2.94329	2.53332
91	2.09588	3.00819
91.1	1.39413	3.23546
91.2	1.45976	2.28499
91.3	1.61365	1.45332
91.4	1.75679	1.0585
91.5	2.72125	0.925871
91.6	3.38773	1.3665
91.7	3.44185	2.62805
91.8	3.30418	3.23035
91.9	3.3798	3.53337
92	3.73941	3.55799
92.1	3.91792	2.98637
92.2	3.62346	2.49909
92.3	3.43807	2.59643
92.4	2.78233	1.94214
92.5	1.65289	1.32392
92.6	1.47277	1.52882
92.7	1.73732	1.24359
92.8	1.67586	0.824064
92.9	2.09792	1.40453
93	2.15174	1.93982
93.1	1.52937	2.10112
93.2	1.16598	2.65986
93.3	0.772056	2.89725
93.4	0.53774	2.97656
93.5	1.01456	3.00277
93.6	1.72963	2.67038
93.7	2.73007	2.20154
93.8	3.81008	2.45979
93.9	4.05176	2.43771
94	4.28555	2.47292
94.1	4.56016	3.07277
94.2	3.49358	3.38963
94.3	2.58705	3.05734
94.4	2.94108	3.12036
94.5	2.72208	2.95522
94.6	2.36611	2.12973
94.7	2.28584	1.69398
94.8	2.40154	1.30727
94.9	1.01608	0.903835
95	-0.25701	0.236816

## Sheet: A_chlorotica_raw_fluorescence
Temperature	Allolobophora_chlorotica_individual_1	Allolobophora_chlorotica_individual_2	Allolobophora_chlorotica_individual_3	Allolobophora_chlorotica_individual_4	Allolobophora_chlorotica_individual_5	Allolobophora_chlorotica_individual_6	Allolobophora_chlorotica_individual_7	Allolobophora_chlorotica_individual_8	Allolobophora_chlorotica_individual_9	Allolobophora_chlorotica_individual_10	Allolobophora_chlorotica_individual_11	Allolobophora_chlorotica_individual_12	Allolobophora_chlorotica_individual_13	Allolobophora_chlorotica_individual_14	Allolobophora_chlorotica_individual_15	Allolobophora_chlorotica_individual_16	Allolobophora_chlorotica_individual_17	Allolobophora_chlorotica_individual_18	Allolobophora_chlorotica_individual_19	Allolobophora_chlorotica_individual_20	Allolobophora_chlorotica_individual_21	Allolobophora_chlorotica_individual_22	Allolobophora_chlorotica_individual_23	Allolobophora_chlorotica_individual_24	Allolobophora_chlorotica_individual_25	Allolobophora_chlorotica_individual_26	Allolobophora_chlorotica_individual_27	Allolobophora_chlorotica_individual_28
65	3146.84	3170.37	3207.2	3180.78	3333.33	3211.13	3193.74	3272.94	3043.15	3141.39	3119.8	3148.51	3090.96	3084.75	3192.87	3148.97	3185.92	3192.32	3256.59	3164.33	3165.92	3144.77	3205.2	3284.22	3163.72	3146.15	3104.29	3089.19
65.1	3145.79	3169.27	3206.19	3179.35	3331.82	3210.24	3192.61	3271.92	3041.99	3140.48	3118.8	3147.33	3089.72	3084	3191.67	3148.09	3184.91	3190.86	3255.53	3163.23	3164.7	3143.58	3204.05	3283.15	3162.55	3145	3103.31	3087.94
65.2	3144.73	3168.17	3205.17	3177.91	3330.31	3209.35	3191.48	3270.89	3040.83	3139.56	3117.8	3146.15	3088.47	3083.26	3190.48	3147.21	3183.9	3189.39	3254.46	3162.13	3163.48	3142.39	3202.91	3282.08	3161.38	3143.85	3102.33	3086.69
65.3	3143.68	3167.06	3204.16	3176.47	3328.79	3208.46	3190.35	3269.87	3039.68	3138.65	3116.79	3144.97	3087.22	3082.51	3189.28	3146.32	3182.89	3187.93	3253.4	3161.03	3162.26	3141.2	3201.77	3281.02	3160.2	3142.7	3101.35	3085.45
65.4	3142.63	3165.96	3203.15	3175.03	3327.28	3207.57	3189.21	3268.84	3038.52	3137.74	3115.79	3143.79	3085.97	3081.76	3188.08	3145.44	3181.88	3186.47	3252.34	3159.93	3161.05	3140.02	3200.62	3279.95	3159.03	3141.54	3100.37	3084.2
65.5	3141.58	3164.86	3202.13	3173.59	3325.77	3206.68	3188.08	3267.82	3037.36	3136.82	3114.79	3142.62	3084.72	3081.02	3186.88	3144.56	3180.86	3185.01	3251.28	3158.84	3159.83	3138.83	3199.48	3278.88	3157.86	3140.39	3099.39	3082.95
65.6	3140.52	3163.76	3201.12	3172.15	3324.26	3205.8	3186.95	3266.79	3036.21	3135.91	3113.79	3141.44	3083.48	3080.27	3185.68	3143.68	3179.85	3183.55	3250.22	3157.74	3158.61	3137.64	3198.34	3277.81	3156.69	3139.24	3098.41	3081.7
65.7	3139.49	3162.5	3200.29	3170.94	3322.5	3204.54	3185.9	3265.93	3035.4	3135.04	3112.82	3140.11	3082.44	3079.41	3184.32	3142.6	3178.82	3182.25	3248.98	3156.81	3157.59	3136.65	3197.1	3276.58	3155.6	3138.17	3097.42	3080.54
65.8	3138.6	3161.11	3199.37	3169.61	3320.52	3203.41	3184.96	3264.95	3034.74	3133.87	3111.71	3139.05	3081.54	3078.55	3183.14	3141.42	3177.72	3181.31	3247.8	3155.72	3156.49	3135.64	3195.71	3275.18	3154.34	3136.89	3096.34	3079.39
65.9	3137.61	3159.8	3198.49	3168.43	3318.86	3202.42	3184.22	3263.77	3033.79	3132.69	3110.61	3137.85	3080.68	3077.43	3182.11	3140.26	3176.72	3180.42	3246.32	3154.92	3155.52	3134.75	3194.35	3273.88	3153.08	3135.55	3095.22	3078.14
66	3136.68	3158.58	3197.46	3167.38	3317.38	3201.19	3183.33	3262.99	3032.97	3131.47	3109.3	3136.62	3079.79	3076.16	3181.07	3139.11	3175.57	3179.87	3245.14	3154.19	3154.52	3133.56	3192.97	3272.75	3151.64	3133.97	3094.06	3076.88
66.1	3135.54	3157.62	3196.19	3166.33	3316.09	3200.01	3182.4	3261.94	3032.41	3130.2	3107.77	3135.42	3079.04	3075.09	3180.19	3138.01	3174.1	3179.33	3244.01	3153.24	3153.28	3132.29	3191.64	3271.9	3150.24	3132.47	3092.93	3075.59
66.2	3134.35	3156.72	3194.68	3165.29	3315.02	3199.27	3181.3	3260.44	3031.6	3129.02	3106.1	3134.37	3077.93	3074.1	3179.28	3136.98	3172.77	3178.44	3242.68	3152.16	3151.97	3130.8	3190.48	3271.08	3148.84	3130.79	3091.66	3074.18
66.3	3132.97	3155.97	3193.26	3164.43	3314.25	3198.45	3180.11	3259.08	3030.48	3127.98	3104.71	3133.14	3076.86	3072.93	3178.16	3135.97	3171.42	3177.42	3241.34	3151.11	3150.74	3129.47	3189.42	3270.43	3147.71	3129.3	3090.52	3072.64
66.4	3131.8	3155.28	3191.74	3163.51	3313.36	3197.34	3178.79	3257.96	3029.4	3126.91	3103.23	3132.2	3075.64	3072.02	3176.99	3135.01	3169.89	3176.41	3240.31	3149.95	3149.38	3128.25	3188.34	3269.82	3146.52	3128.17	3089.25	3071.46
66.5	3130.5	3154.35	3190.29	3162.38	3312.34	3196.43	3177.65	3256.36	3028.26	3125.55	3101.86	3131.24	3074.42	3071.1	3175.77	3133.99	3168.38	3175.18	3239.11	3148.46	3147.95	3127.33	3187.27	3268.97	3145.48	3127.2	3088.08	3070.3
66.6	3129.23	3153.1	3189.03	3161.15	3311.43	3195.36	3176.55	3254.99	3026.94	3124.08	3100.86	3130.21	3072.91	3069.87	3174.45	3132.9	3166.89	3173.84	3237.72	3147.15	3146.53	3126.34	3186.18	3267.68	3144.34	3126.18	3086.84	3069.19
66.7	3127.9	3151.95	3188.03	3159.97	3310.47	3194.01	3175.56	3253.97	3025.58	3122.53	3099.97	3129.04	3071.7	3068.61	3173.11	3131.85	3165.31	3172.73	3236.53	3145.9	3145.07	3125.6	3184.95	3266.24	3143.18	3125.32	3085.81	3068.31
66.8	3126.59	3150.8	3187.04	3158.73	3309.44	3192.7	3174.74	3252.95	3024.42	3120.8	3098.93	3127.85	3070.31	3067.49	3172.03	3130.73	3163.65	3171.33	3235.33	3144.59	3143.72	3124.49	3183.72	3264.54	3141.95	3124.39	3084.74	3067.39
66.9	3125.05	3149.45	3186.13	3157.34	3308.35	3191.53	3173.92	3251.89	3023.4	3119.08	3097.88	3126.58	3069.04	3066.15	3170.87	3129.63	3162.23	3169.83	3234.14	3143.39	3142.46	3123.3	3182.47	3262.65	3140.93	3123.15	3083.75	3066.31
67	3123.54	3148.14	3185.09	3156.14	3307.34	3190.29	3172.9	3251.22	3022.28	3117.62	3096.79	3125.39	3067.78	3064.74	3169.7	3128.42	3160.99	3168.15	3232.92	3142.45	3141.43	3121.88	3181.15	3260.86	3139.68	3121.73	3082.68	3065.28
67.1	3122.25	3146.89	3184.06	3154.96	3306.03	3188.9	3172.04	3250.37	3021.08	3116.3	3095.4	3124.35	3066.76	3063.53	3168.73	3127.2	3159.93	3166.68	3231.66	3141.37	3140.6	3120.53	3179.81	3259.17	3138.46	3120.3	3081.55	3064.16
67.2	3121.09	3145.31	3182.76	3153.55	3304.51	3187.55	3171.08	3249.43	3019.87	3114.99	3094.04	3123.3	3065.46	3062.27	3167.65	3125.92	3159	3165.09	3230.51	3140.08	3139.71	3118.94	3178.37	3257.61	3137.21	3118.73	3080.38	3062.84
67.3	3119.97	3143.65	3181.43	3152.03	3302.89	3186.32	3169.95	3248.59	3018.66	3113.86	3092.8	3122.25	3064.22	3060.84	3166.51	3124.61	3158.32	3164	3229.48	3138.85	3138.55	3117.54	3176.78	3256.25	3135.79	3117.2	3079.13	3061.66
67.4	3119	3141.89	3180.13	3150.61	3301.25	3185.21	3168.9	3247.53	3017.22	3112.86	3091.65	3121.15	3062.95	3059.42	3165.4	3123.2	3157.46	3163.1	3228.25	3137.43	3137.27	3116.33	3175.18	3254.99	3134.12	3115.69	3077.8	3060.31
67.5	3118.04	3139.98	3178.87	3149.2	3299.81	3183.89	3167.87	3246.31	3015.77	3111.98	3090.58	3120.06	3061.69	3058.25	3164.29	3121.95	3156.48	3162.51	3227.21	3135.85	3135.79	3115.29	3173.62	3253.74	3132.78	3114.32	3076.43	3058.92
67.6	3116.81	3138.25	3177.64	3147.82	3298.47	3182.77	3166.48	3245.24	3014.44	3110.96	3089.43	3118.85	3060.44	3057.06	3162.88	3120.66	3155.57	3161.84	3226.17	3134.45	3134.1	3114.45	3172.06	3252.5	3131.56	3113.13	3075.15	3057.65
67.7	3115.46	3136.63	3176.59	3146.53	3297.19	3181.58	3165.29	3244.26	3013.08	3110.03	3088.14	3117.73	3059.55	3055.98	3161.7	3119.3	3154.48	3161.13	3224.96	3133.29	3132.68	3113.78	3170.71	3251.31	3130.29	3112.12	3073.77	3056.36
67.8	3114.27	3135.01	3175.71	3145.24	3295.97	3180.32	3164.11	3243.01	3011.62	3108.97	3086.7	3116.63	3058.77	3054.89	3160.45	3118.13	3153.14	3160.06	3223.65	3131.97	3131.25	3113.3	3169.53	3250.24	3129.12	3111.12	3072.35	3055
67.9	3112.95	3133.62	3174.63	3144.09	3294.78	3178.86	3162.9	3241.81	3010.34	3107.92	3085.24	3115.37	3058.03	3053.96	3159.11	3116.9	3151.94	3158.8	3222.49	3130.84	3130.11	3112.35	3168.66	3249.2	3128.09	3109.94	3071.03	3053.82
68	3111.58	3132.24	3173.73	3142.78	3293.42	3177.81	3161.77	3240.59	3009.05	3106.67	3083.44	3114.02	3057.27	3052.87	3157.74	3115.62	3150.69	3157.39	3221.15	3129.75	3129.01	3111.19	3167.86	3248.1	3126.84	3108.79	3069.69	3052.69
68.1	3110.26	3130.74	3172.7	3141.53	3292.1	3176.75	3160.84	3239.22	3007.59	3105.48	3082.03	3112.71	3056.39	3051.83	3156.64	3114.49	3149.26	3155.77	3219.76	3128.51	3127.93	3109.83	3166.98	3247.02	3125.49	3107.44	3068.53	3051.25
68.2	3108.91	3129.31	3171.6	3140.22	3291	3175.84	3159.59	3237.7	3006.17	3104.2	3080.69	3111.23	3055.33	3050.61	3155.22	3113.68	3147.75	3154.29	3218.42	3127.24	3126.66	3108.4	3165.92	3245.85	3124.03	3105.9	3067.4	3050.04
68.3	3107.34	3127.88	3170.2	3138.92	3289.77	3174.97	3158.31	3236.42	3004.9	3102.97	3079.36	3109.82	3054.06	3049.65	3153.85	3112.75	3146.41	3152.96	3217.07	3126.26	3125.5	3106.89	3164.86	3244.54	3122.6	3104.3	3066.2	3048.82
68.4	3105.83	3126.34	3168.95	3137.47	3288.58	3174.11	3156.93	3235.25	3003.71	3101.72	3077.98	3108.62	3052.7	3048.56	3152.59	3112.06	3145	3151.65	3215.6	3125.07	3124.16	3105.73	3163.33	3243.29	3121.16	3103.03	3064.97	3047.53
68.5	3104.53	3125.16	3167.54	3136.02	3287.25	3173.07	3155.58	3234.05	3002.63	3100.43	3077.03	3107.37	3051.27	3047.45	3151.32	3111.39	3143.66	3150.36	3214.07	3123.99	3122.81	3104.73	3161.64	3242.2	3119.76	3101.61	3063.82	3046.22
68.6	3103.35	3123.92	3166.11	3134.49	3286	3172.07	3154.29	3233.09	3001.71	3099.4	3075.75	3106	3049.89	3046.16	3149.97	3110.61	3142.34	3149.29	3212.75	3122.87	3121.69	3103.74	3159.93	3241.19	3118.35	3100.25	3062.41	3045.23
68.7	3102.16	3122.52	3164.59	3132.95	3284.65	3170.98	3153.31	3232.13	3000.9	3098.18	3074.37	3104.86	3048.45	3045.07	3148.96	3109.61	3141.1	3148.09	3211.18	3121.7	3120.55	3102.68	3158.29	3240.19	3117.09	3098.89	3061.15	3043.94
68.8	3101	3121.02	3163.2	3131.5	3283.48	3169.85	3152.54	3231.2	2999.99	3097.06	3073.13	3103.69	3047.28	3043.66	3148.04	3108.65	3139.64	3146.85	3209.64	3120.31	3119.54	3101.39	3156.6	3239.04	3115.85	3097.53	3060.09	3042.64
68.9	3099.77	3119.78	3161.74	3130.15	3282.34	3168.88	3151.94	3230.26	2998.91	3095.72	3071.94	3102.52	3046.29	3042.42	3147.05	3107.61	3138.14	3145.71	3208.14	3119.05	3118.34	3100.02	3155.14	3237.7	3114.48	3096.04	3058.95	3041.31
69	3098.28	3118.18	3160.35	3128.97	3281.37	3167.93	3151.12	3229.43	2997.74	3094.53	3070.67	3101.53	3045.47	3041.3	3146.22	3106.55	3136.57	3144.5	3206.91	3117.61	3117.09	3098.65	3153.85	3236.13	3113.06	3094.68	3057.81	3039.83
69.1	3096.66	3116.76	3159.1	3127.56	3280.42	3166.84	3150.13	3228.19	2996.58	3092.86	3069.75	3100.76	3044.61	3040.34	3145.23	3105.33	3135.05	3143.25	3205.44	3116.51	3115.4	3097.09	3152.92	3234.45	3111.67	3093.28	3056.7	3038.27
69.2	3095.1	3115.76	3158.09	3126.32	3279.3	3165.8	3148.95	3227.13	2995.29	3091.52	3068.88	3099.91	3043.76	3039.18	3144.07	3104.15	3133.7	3142.09	3204.33	3115.4	3113.66	3095.6	3152.02	3232.76	3110.45	3092.04	3055.45	3036.83
69.3	3093.69	3114.88	3157.05	3125.05	3277.86	3164.69	3147.67	3225.73	2993.95	3090.08	3067.82	3099.04	3042.62	3038.29	3142.75	3102.93	3132.41	3140.88	3203.18	3114.42	3111.73	3094.18	3151.04	3231.2	3109.06	3090.85	3054.18	3035.46
69.4	3092.45	3113.74	3156.12	3123.57	3276.21	3163.47	3146.27	3224.19	2992.59	3088.98	3066.82	3098.01	3041.25	3037.2	3141.53	3101.63	3131.26	3139.47	3201.99	3113.4	3110	3092.7	3149.98	3229.6	3107.63	3089.69	3052.9	3034.19
69.5	3091.39	3112.71	3155.03	3122.02	3274.31	3162.23	3145.16	3222.56	2991.35	3087.76	3065.66	3096.8	3039.77	3035.97	3140.2	3100.25	3130.19	3138.21	3200.56	3112.46	3108.39	3091.03	3148.86	3228.12	3106.35	3088.4	3051.61	3033.05
69.6	3090.27	3111.47	3153.72	3120.97	3272.07	3161	3144.17	3221.22	2990.07	3086.88	3064.05	3095.49	3038.14	3034.55	3139.17	3099.01	3129.19	3136.92	3199.36	3111.29	3107.13	3089.67	3147.5	3226.7	3105	3087.38	3050.33	3031.96
69.7	3089.18	3109.84	3151.98	3119.84	3270.03	3159.56	3143.21	3219.82	2989.12	3085.92	3062.61	3094.16	3036.58	3033.23	3138.1	3097.83	3128.05	3135.67	3198.04	3110.11	3106.14	3088.22	3145.94	3225.23	3103.34	3086.25	3048.98	3030.99
69.8	3087.97	3108.08	3150.25	3118.51	3268.26	3157.96	3142.13	3218.59	2988.24	3084.92	3061.34	3092.76	3035.19	3031.82	3136.99	3096.77	3127.06	3134.5	3196.77	3108.89	3105.27	3086.91	3144.57	3223.98	3101.83	3085.15	3047.49	3029.95
69.9	3086.7	3106.36	3148.5	3117.28	3266.74	3156.47	3140.95	3217.59	2987.49	3083.61	3059.94	3091.6	3033.91	3030.35	3135.77	3095.78	3125.93	3133.58	3195.56	3107.8	3104.28	3085.7	3143.35	3222.93	3100.55	3084.07	3046.15	3028.94
70	3085.37	3104.66	3146.88	3116.16	3265.44	3154.92	3139.55	3216.6	2986.55	3082.3	3058.72	3090.49	3032.56	3028.91	3134.63	3094.96	3124.7	3132.45	3194.49	3106.77	3103.21	3084.79	3142.03	3221.97	3099.25	3083.15	3044.71	3027.91
70.1	3084.16	3103.15	3145.39	3114.62	3264.36	3153.36	3138.23	3215.5	2985.36	3080.93	3057.96	3089.34	3031.54	3027.73	3133.12	3094.35	3123.41	3131.42	3193.16	3105.72	3101.96	3083.82	3140.71	3221.03	3097.98	3081.82	3043.26	3026.82
70.2	3083.02	3101.84	3144.32	3112.97	3263.25	3152.23	3137.05	3214.23	2983.77	3079.45	3057	3088.19	3030.42	3026.49	3131.84	3093.51	3122.17	3130.36	3191.83	3104.64	3100.36	3082.93	3139.71	3220.11	3096.93	3080.51	3041.9	3025.67
70.3	3081.82	3100.64	3143.35	3111.6	3262.19	3151.44	3135.98	3213.01	2982.14	3078.11	3055.97	3087.06	3029.25	3025.16	3130.68	3092.57	3120.77	3129.3	3190.31	3103.59	3098.51	3082.06	3138.54	3218.9	3095.85	3079.04	3040.6	3024.32
70.4	3080.38	3099.34	3142.23	3110.36	3260.88	3150.32	3135.22	3211.74	2980.5	3076.89	3054.97	3085.69	3028.08	3024.02	3129.53	3091.46	3119.53	3128	3188.77	3102.2	3096.75	3081.2	3137.09	3217.66	3094.73	3077.5	3039.25	3022.95
70.5	3078.86	3097.9	3141.11	3108.83	3259.7	3149.24	3134.54	3210.42	2979.03	3075.65	3053.83	3084.45	3027.01	3022.81	3128.26	3090.19	3118.15	3126.83	3187.15	3100.61	3095.06	3080.28	3135.75	3216.27	3093.64	3075.67	3037.97	3021.55
70.6	3077.29	3096.22	3140.01	3107.5	3258.57	3148.19	3133.76	3209.2	2977.86	3074.42	3052.48	3083.24	3025.71	3021.3	3127.22	3088.73	3116.68	3125.64	3185.77	3099.01	3093.49	3079.15	3134.28	3214.74	3092.54	3074.03	3036.73	3020.03
70.7	3075.55	3094.36	3138.74	3106.19	3257.5	3146.93	3132.77	3208.09	2976.83	3073.29	3051.1	3082	3024.57	3019.89	3126.01	3087.46	3115.32	3124.27	3184.29	3097.42	3092.12	3078.18	3132.53	3213.29	3091.29	3072.57	3035.58	3018.37
70.8	3073.86	3092.57	3137.43	3104.79	3256.38	3145.56	3131.7	3206.86	2975.8	3072.06	3049.73	3080.83	3023.5	3018.43	3124.74	3086.29	3113.95	3122.86	3183.06	3095.74	3090.91	3076.89	3130.76	3211.95	3090	3071.27	3034.48	3017.06
70.9	3072.51	3090.93	3136.23	3103.25	3255.51	3144.6	3130.32	3205.64	2974.53	3070.86	3048.33	3079.81	3022.33	3016.87	3123.65	3085.09	3112.28	3121.65	3181.89	3094.34	3089.63	3075.5	3129.38	3210.49	3088.64	3070.06	3033.32	3015.72
71	3071.18	3089.48	3135.1	3101.86	3254.32	3143.74	3128.96	3204.44	2973.29	3069.67	3047.06	3078.72	3021.11	3015.46	3122.74	3084.02	3110.8	3120.38	3180.52	3093.2	3088.19	3073.91	3127.84	3209.19	3087.12	3069.12	3032.23	3014.37
71.1	3069.88	3088.38	3133.99	3100.4	3253.12	3143	3127.46	3203.07	2971.82	3068.4	3045.8	3077.56	3020	3014.43	3121.71	3083.02	3109.44	3119.06	3179.1	3091.95	3086.48	3072.58	3126.57	3207.94	3085.66	3068.21	3031.25	3013.21
71.2	3068.58	3087.46	3132.94	3099.06	3251.56	3142.05	3126.2	3201.76	2970.36	3067.07	3044.7	3076.5	3018.89	3013.5	3120.68	3081.81	3107.75	3117.75	3177.54	3090.68	3084.64	3070.97	3125.47	3206.65	3084.2	3067.11	3030.04	3012.14
71.3	3067.35	3086.5	3131.71	3097.55	3249.87	3141.06	3124.94	3200.63	2969.01	3065.78	3043.7	3075.41	3017.68	3012.89	3119.69	3080.4	3106.19	3116.37	3175.83	3089.33	3082.82	3069.79	3124.54	3205.43	3082.97	3065.83	3028.76	3010.76
71.4	3065.94	3085.51	3130.39	3096.07	3248.09	3139.75	3123.84	3199.35	2967.91	3064.48	3042.8	3074.26	3016.6	3012.33	3118.68	3079.26	3104.9	3114.93	3173.97	3087.95	3080.99	3068.63	3123.38	3204.1	3081.73	3064.54	3027.44	3009.31
71.5	3064.51	3084.56	3128.87	3094.75	3246.51	3138.23	3122.86	3198.25	2966.63	3063.31	3041.64	3072.99	3015.51	3011.76	3117.51	3077.89	3103.65	3113.54	3172.32	3086.38	3079.16	3067.45	3122.47	3202.54	3080.62	3063.12	3025.81	3007.98
71.6	3063.17	3083.23	3127.27	3093.48	3244.93	3136.53	3122.03	3197.31	2965.65	3062.27	3040.42	3071.82	3014.56	3010.89	3116.53	3076.37	3102.34	3111.99	3170.63	3084.96	3077.67	3066.03	3121.24	3201.11	3079.56	3061.65	3024.08	3006.64
71.7	3061.89	3081.68	3125.61	3092.07	3243.65	3135.15	3121.09	3196.3	2964.62	3061.21	3039.21	3070.53	3013.49	3009.81	3115.57	3075.08	3101.33	3110.64	3169.24	3083.57	3076.19	3064.8	3119.97	3199.58	3078.64	3060.16	3022.32	3005.45
71.8	3060.46	3080.15	3124.2	3090.93	3242.49	3133.92	3120.26	3195.08	2963.42	3060.17	3037.83	3069.04	3012.49	3008.45	3114.58	3074.02	3100.19	3109.4	3167.91	3082.53	3074.68	3063.31	3118.54	3197.77	3077.37	3058.92	3020.65	3004.52
71.9	3059.07	3078.69	3122.87	3089.77	3241.34	3132.88	3119.29	3193.84	2962.2	3059.06	3036.3	3067.64	3011.58	3006.87	3113.38	3072.93	3098.86	3108	3166.84	3081.24	3073.06	3061.91	3116.94	3196.12	3076.12	3057.51	3019.13	3003.73
72	3057.7	3077.09	3121.61	3088.21	3240.14	3132.12	3118.13	3192.4	2961.21	3057.9	3035.06	3066.4	3010.69	3005.3	3112.19	3072.2	3097.31	3106.53	3165.7	3080.08	3071.42	3060.83	3115.17	3194.57	3074.93	3056.19	3017.88	3002.69
72.1	3056.2	3075.69	3120.46	3086.6	3238.72	3131.39	3116.91	3190.8	2960.1	3056.63	3033.8	3065.07	3009.46	3003.59	3110.77	3071.53	3095.66	3105.37	3164.49	3078.83	3069.63	3059.89	3113.66	3192.92	3073.65	3054.84	3016.55	3001.64
72.2	3054.68	3074.48	3119.2	3084.88	3237.2	3130.32	3115.6	3189.19	2959.14	3055.27	3032.32	3063.7	3008.17	3002.03	3109.45	3070.81	3093.84	3104.04	3163.31	3077.53	3067.89	3058.79	3112.18	3191.43	3072.33	3053.61	3015.5	3000.24
72.3	3053.24	3072.99	3117.69	3082.96	3235.55	3128.99	3114.21	3187.67	2958.45	3053.83	3031.18	3062.61	3006.82	3000.44	3108.22	3069.97	3092.09	3102.64	3162.14	3075.94	3066	3057.77	3110.69	3190.13	3071.15	3052.15	3014.36	2998.71
72.4	3051.75	3071.4	3116.07	3080.95	3233.76	3127.6	3113.02	3186.32	2957.71	3052.51	3030.17	3061.41	3005.31	2999.2	3107.12	3069.05	3090.54	3101.58	3160.81	3074.66	3064.31	3056.57	3109.42	3188.84	3069.8	3050.95	3013.11	2997.08
72.5	3050.2	3069.7	3114.43	3079.31	3231.94	3126	3111.82	3185.07	2956.7	3051.03	3028.87	3059.82	3003.74	2997.75	3106.18	3067.88	3089.11	3100.53	3159.68	3073.3	3062.89	3054.97	3108.21	3187.57	3068.25	3049.77	3011.91	2995.69
72.6	3048.54	3068.15	3112.86	3077.49	3230.39	3124.33	3110.71	3183.9	2955.5	3049.42	3027.49	3058.4	3002.33	2996.64	3105.48	3066.74	3087.82	3099.22	3158.75	3072.02	3061.44	3053.35	3106.93	3186.29	3066.61	3048.65	3010.7	2994.22
72.7	3047.02	3066.59	3111.39	3075.91	3228.82	3122.96	3109.54	3182.75	2954.14	3048.25	3026.25	3057.07	3000.99	2995.37	3104.69	3065.61	3086.62	3097.91	3157.63	3070.77	3059.86	3051.76	3105.59	3185	3064.96	3047.56	3009.24	2993
72.8	3045.6	3065.35	3110.22	3074.51	3227.35	3121.81	3108.31	3181.7	2952.47	3047.09	3024.58	3055.69	2999.67	2994.29	3103.83	3064.53	3085.43	3096.63	3156.53	3069.65	3058.47	3050.13	3104.26	3183.82	3063.36	3046.51	3007.85	2991.79
72.9	3044.33	3064.19	3109.13	3073.22	3225.98	3120.52	3107.04	3180.43	2950.65	3045.85	3022.82	3054.36	2998.34	2993.04	3102.86	3063.34	3084.14	3095.02	3155.28	3068.24	3056.93	3048.51	3103.07	3182.65	3062.07	3045.21	3006.5	2990.48
73	3043.25	3063.25	3108.23	3071.75	3224.65	3119.24	3105.83	3179.29	2949.06	3044.91	3021.28	3053.53	2997.13	2991.92	3101.78	3062.24	3082.8	3093.46	3153.75	3066.8	3055.19	3047.2	3101.91	3181.43	3060.82	3043.77	3005.01	2989.04
73.1	3042.19	3061.91	3107.03	3070.63	3223.33	3118.02	3104.51	3178.18	2947.71	3044.19	3020	3052.42	2995.89	2990.62	3100.54	3061.15	3081.47	3091.92	3152.04	3065.29	3053.44	3045.95	3100.66	3180.2	3059.66	3042.28	3003.58	2987.69
73.2	3041	3060.58	3105.75	3069.38	3222.19	3116.75	3103.44	3177.06	2946.25	3043.02	3018.75	3051.41	2994.71	2989.32	3099.15	3060.02	3080.17	3090.52	3150.48	3063.8	3051.81	3044.59	3099.38	3178.87	3058.46	3040.51	3002.38	2986.38
73.3	3039.64	3059.06	3104.17	3067.9	3221.04	3115.32	3102.51	3175.97	2944.95	3041.77	3017.61	3050.31	2993.48	2987.97	3097.68	3058.87	3078.72	3089.08	3148.81	3062.29	3050.2	3043.24	3098.35	3177.28	3057.25	3038.85	3001.01	2985.08
73.4	3038.14	3057.45	3102.61	3066.34	3219.87	3114.23	3101.42	3175.01	2943.77	3040.42	3016.49	3049.14	2992.25	2986.49	3096.42	3057.9	3077.16	3087.67	3147.38	3061.04	3048.72	3042	3096.97	3175.69	3055.77	3037.38	2999.47	2984.02
73.5	3036.74	3055.73	3100.71	3064.7	3218.64	3113.12	3100.27	3173.75	2942.45	3038.8	3015.24	3047.84	2990.92	2985.15	3095.16	3056.94	3075.82	3086.26	3146.07	3059.97	3047.37	3040.67	3095.48	3174.17	3054.44	3036.01	2997.98	2982.92
73.6	3035.54	3054.3	3098.88	3062.71	3217.29	3112.12	3099.18	3172.61	2941.09	3036.92	3013.82	3046.77	2989.69	2983.76	3093.89	3056.02	3074.41	3084.96	3144.95	3058.8	3045.93	3039.24	3094.04	3172.61	3053.01	3034.55	2996.5	2981.74
73.7	3034.3	3052.73	3097.11	3060.67	3215.67	3111.18	3097.82	3171.59	2939.95	3035.15	3012.48	3045.6	2988.41	2982.45	3092.77	3054.93	3072.86	3083.61	3143.82	3057.57	3044.52	3038.08	3092.66	3171.09	3051.56	3033.28	2994.81	2980.57
73.8	3033.06	3051.24	3095.58	3058.85	3214.05	3110.28	3096.39	3170.38	2938.78	3033.58	3011.31	3044.57	2987.12	2981.06	3091.66	3053.74	3071.5	3082.29	3142.66	3056.24	3042.98	3036.86	3091.18	3169.68	3049.96	3031.85	2993.2	2979.39
73.9	3031.87	3049.77	3094.22	3057.04	3212.64	3109.31	3095.14	3169.12	2937.65	3032.15	3010.22	3043.61	2985.98	2979.86	3090.31	3052.37	3070.38	3081.09	3141.41	3054.72	3041.36	3035.59	3089.85	3168.37	3048.46	3030.28	2991.85	2978.11
74	3030.38	3048.14	3092.85	3055.5	3211.29	3108.5	3093.93	3168.06	2936.68	3030.79	3009.32	3042.57	2984.94	2978.55	3088.81	3051.04	3069.15	3079.92	3140.38	3053.13	3039.57	3034.32	3088.8	3167.06	3046.88	3028.81	2990.51	2976.99
74.1	3028.82	3046.36	3091.66	3054.34	3210.14	3107.62	3092.83	3166.74	2935.65	3029.8	3008.57	3041.42	2983.73	2977.34	3087.27	3049.73	3068.06	3078.75	3139.11	3051.81	3038.23	3033.24	3087.91	3165.8	3045.51	3027.4	2989.19	2975.88
74.2	3027.35	3044.66	3090.67	3053.36	3209.18	3106.28	3092	3165.36	2934.49	3028.79	3007.51	3040.09	2982.59	2976.3	3085.88	3048.65	3067.12	3077.52	3137.56	3050.49	3036.83	3032.04	3087.09	3164.62	3044.29	3026.02	2988.01	2974.57
74.3	3025.84	3042.87	3089.6	3052.26	3208.16	3104.95	3091.2	3163.85	2933.41	3027.57	3006.38	3038.64	2981.6	2975.35	3084.67	3047.64	3066.21	3076.41	3136.12	3049.28	3035.55	3031.08	3086.11	3163.45	3043.26	3024.68	2986.96	2973.26
74.4	3024.35	3041.09	3088.19	3051.3	3206.91	3103.49	3090.19	3162.43	2932.37	3026.27	3005.13	3037.19	2980.51	2974.32	3083.49	3046.7	3065.16	3075.36	3134.74	3048.21	3034.26	3030.18	3085.06	3162.15	3042.13	3023.46	2985.81	2971.88
74.5	3022.98	3039.46	3087.09	3050.16	3205.65	3101.91	3089.16	3160.95	2931.03	3024.92	3003.78	3035.73	2979.36	2973.32	3082.53	3045.54	3064.03	3074.33	3133.06	3046.81	3032.85	3029.2	3083.66	3160.78	3040.89	3021.88	2984.63	2970.25
74.6	3021.5	3038	3085.8	3048.85	3204.11	3100.3	3087.96	3159.61	2929.63	3023.31	3002.24	3034.38	2978.34	2972.36	3081.72	3044.25	3062.63	3073.36	3131.37	3045.24	3031.03	3027.92	3082.13	3159.53	3039.46	3020.45	2983.53	2968.66
74.7	3020.01	3036.44	3084.28	3047.4	3202.47	3099.19	3086.43	3158.19	2928.29	3021.8	3000.98	3033.22	2977.25	2971.15	3080.66	3042.82	3061.07	3072.35	3130.03	3043.74	3029.17	3026.59	3080.55	3158.2	3037.77	3019.07	2982.43	2967.15
74.8	3018.73	3035.09	3082.57	3045.89	3200.87	3098.04	3084.91	3157.1	2926.83	3020.47	2999.41	3032.08	2976.22	2969.9	3079.54	3041.32	3059.26	3071.16	3128.6	3042.23	3027.25	3024.96	3079.04	3156.75	3035.91	3017.74	2981.32	2965.68
74.9	3017.39	3033.82	3081.09	3044.21	3199.31	3096.87	3083.59	3155.93	2925.24	3019.22	2997.83	3030.96	2975.21	2968.62	3078.58	3039.93	3057.46	3069.72	3127.09	3040.58	3025.26	3023.23	3077.82	3155.2	3034.26	3016.32	2980.25	2964.24
75	3015.95	3032.59	3079.42	3042.6	3197.55	3095.69	3082.26	3154.75	2924.06	3018.16	2996.2	3029.7	2974.1	2967.32	3077.57	3038.78	3055.69	3068.25	3125.76	3039.31	3023.69	3021.59	3076.88	3153.69	3032.93	3015.24	2979.06	2963.06
75.1	3014.52	3031.22	3077.87	3040.97	3195.77	3094.49	3080.98	3153.49	2922.95	3017.17	2994.61	3028.33	2972.98	2965.97	3076.38	3037.83	3054.02	3066.42	3124.73	3037.86	3022.17	3020.16	3075.98	3151.87	3031.67	3013.98	2977.68	2961.94
75.2	3012.98	3030.2	3076.4	3039.35	3194.08	3093.18	3079.94	3152.17	2921.76	3015.88	2992.96	3027.05	2971.93	2964.88	3075.25	3037.05	3052.33	3064.62	3123.36	3036.43	3020.88	3018.75	3074.85	3150.12	3030.59	3012.77	2976.18	2960.88
75.3	3011.39	3029.08	3075.09	3037.91	3192.3	3091.85	3078.76	3150.59	2920.64	3014.58	2991.76	3025.8	2970.63	2963.76	3074.01	3036.58	3050.76	3062.74	3121.98	3034.87	3019.58	3017.48	3073.7	3148.55	3029.61	3011.48	2974.54	2959.86
75.4	3009.74	3027.8	3073.54	3036.42	3190.5	3090.33	3077.59	3149.07	2919.47	3013.17	2990.74	3024.48	2969.32	2962.59	3072.66	3035.93	3049.03	3061.04	3120.62	3033.45	3018.49	3016.28	3072.13	3146.97	3028.54	3010.26	2972.83	2958.84
75.5	3008.18	3026.64	3072.05	3034.84	3188.99	3088.8	3076.54	3147.57	2918.06	3011.67	2989.72	3023.22	2968.05	2961.43	3071.27	3035.01	3047.11	3059.14	3119.09	3031.92	3017.13	3015.07	3070.23	3145.47	3027.14	3008.93	2971.27	2957.73
75.6	3006.77	3025.54	3070.65	3033.17	3187.64	3087.46	3075.54	3145.96	2916.69	3010.06	2988.64	3021.95	2966.69	2960.22	3070.06	3034.01	3045.38	3057.56	3117.24	3030.73	3015.69	3013.86	3068.17	3144.3	3025.76	3007.76	2969.74	2956.51
75.7	3005.45	3024.06	3069.27	3031.55	3186.16	3086.11	3074.57	3144.25	2915.5	3008.93	2987.56	3020.42	2965.25	2958.96	3069.07	3032.8	3043.76	3055.92	3115.73	3029.34	3014	3012.55	3066.46	3143.11	3024.4	3006.26	2968.2	2955.02
75.8	3004.01	3022.6	3067.93	3029.78	3184.85	3084.78	3073.71	3142.59	2914.34	3007.8	2986.38	3018.77	2963.93	2957.66	3067.96	3031.19	3042.23	3054.44	3114.25	3028.05	3012.34	3011.2	3064.81	3141.84	3023.07	3004.88	2966.65	2953.4
75.9	3002.6	3021.2	3066.82	3028.2	3183.52	3083.77	3072.58	3140.73	2913.25	3006.81	2984.88	3017.39	2962.65	2956.39	3066.8	3029.65	3040.86	3052.88	3112.68	3026.52	3010.56	3009.79	3063.33	3140.74	3021.57	3003.32	2965.01	2951.61
76	3001.23	3019.66	3065.73	3026.68	3181.9	3082.76	3071.24	3138.84	2911.96	3005.68	2983.4	3016.1	2961.22	2955.1	3065.6	3028.34	3039.75	3051.55	3111.07	3024.97	3008.75	3008.09	3062.04	3139.47	3020.13	3001.73	2963.51	2949.76
76.1	2999.8	3017.98	3064.38	3025.23	3180.41	3081.39	3069.72	3137.22	2910.56	3004.75	2982.06	3014.87	2959.79	2953.62	3064.18	3026.79	3038.42	3050.04	3109.57	3023.17	3007.13	3006.15	3060.87	3137.97	3018.45	2999.97	2961.93	2947.87
76.2	2998.39	3016.54	3062.8	3023.68	3179.02	3079.87	3068.07	3135.98	2908.88	3003.53	2980.58	3013.76	2958.34	2951.88	3062.49	3025.34	3036.99	3048.62	3107.97	3021.45	3005.63	3004.4	3059.37	3136.35	3016.68	2998.25	2960.52	2946.33
76.3	2996.89	3015.02	3061.13	3022.21	3177.38	3078.37	3066.4	3134.86	2907.18	3002.08	2979.06	3012.81	2956.81	2950.12	3061.1	3024.15	3035.34	3047.27	3106.42	3019.73	3004.22	3002.68	3057.8	3134.77	3014.79	2996.28	2959.16	2944.85
76.4	2995.4	3013.65	3059.31	3020.87	3175.69	3076.72	3065.1	3133.95	2905.58	3000.57	2977.9	3011.35	2955.21	2948.28	3059.71	3023.03	3033.85	3046.01	3105.03	3018.19	3002.77	3001.1	3056.21	3133.15	3013.27	2994.39	2958.04	2943.64
76.5	2993.8	3012.33	3057.54	3019.48	3174.1	3075.06	3063.87	3133.02	2904.24	2999.23	2976.61	3009.82	2953.88	2946.35	3058.34	3021.83	3032.2	3044.62	3103.77	3016.62	3001.57	2999.84	3054.64	3131.74	3011.72	2992.48	2956.51	2942.42
76.6	2992.27	3011.39	3056.05	3018.1	3172.24	3073.59	3062.81	3131.82	2902.77	2997.63	2975.19	3008.28	2952.63	2944.65	3057.24	3020.85	3030.5	3043.45	3102.56	3015.05	3000.26	2998.9	3053.02	3130.49	3010.42	2990.74	2955.22	2941.19
76.7	2990.77	3010.24	3054.87	3016.66	3170.4	3072.13	3061.64	3130.25	2901.48	2995.91	2973.94	3006.72	2951.45	2942.95	3056.21	3019.87	3028.86	3042.39	3101.29	3013.52	2999	2997.88	3051.69	3129.37	3009.21	2989.14	2953.96	2939.62
76.8	2989.57	3009.2	3053.58	3015.1	3168.56	3070.67	3060.62	3128.68	2900.02	2994.41	2972.43	3004.99	2950.15	2941.35	3054.98	3018.69	3027.33	3041.22	3099.76	3011.96	2997.58	2996.9	3050.47	3128.07	3008.06	2987.77	2952.45	2938.1
76.9	2988.43	3007.95	3052.43	3013.29	3167	3069.17	3059.41	3126.97	2898.23	2992.76	2970.69	3003.59	2948.98	2940	3053.84	3017.39	3025.55	3040.02	3098.16	3010.56	2996.17	2995.67	3049.46	3126.78	3006.56	2986.45	2950.9	2936.43
77	2987.39	3006.73	3050.99	3011.46	3165.5	3067.77	3058.18	3125.37	2896.45	2990.77	2969.19	3002.2	2947.6	2938.79	3052.66	3016.14	3023.77	3039	3096.52	3009.36	2994.64	2994.5	3048.31	3125.43	3005.03	2985.02	2949.69	2934.75
77.1	2986.24	3005.14	3049.26	3009.49	3164.03	3066.3	3056.82	3123.94	2894.71	2988.95	2967.78	3000.85	2946.23	2937.46	3051.29	3015.01	3022.21	3037.83	3094.81	3008.15	2993.12	2992.95	3047.23	3123.83	3003.49	2983.39	2948.19	2933.36
77.2	2984.97	3003.52	3047.29	3007.7	3162.6	3065.09	3055.65	3122.78	2892.9	2987.45	2966.25	2999.49	2944.8	2936.46	3049.77	3013.76	3020.83	3036.4	3092.89	3007.02	2991.5	2991.43	3046.12	3122.18	3001.76	2981.62	2946.49	2932.38
77.3	2983.44	3001.74	3045.51	3006.06	3161.41	3063.9	3054.31	3121.5	2891.21	2985.86	2965.16	2998.28	2943.71	2935.48	3048.15	3012.39	3019.42	3034.91	3091.19	3005.84	2990.02	2989.74	3044.86	3120.59	2999.94	2979.83	2945.06	2931.31
77.4	2981.99	3000.04	3043.62	3004.35	3159.99	3062.74	3052.88	3120.22	2889.79	2984.37	2964.03	2997	2942.37	2934.28	3046.31	3011.03	3018.01	3033.47	3089.33	3004.29	2988.67	2988.27	3043.47	3118.84	2998.27	2977.96	2943.42	2930.19
77.5	2980.44	2998.18	3041.96	3002.93	3158.5	3061.43	3051.67	3118.69	2888.4	2983.23	2962.75	2995.84	2941.09	2932.98	3044.57	3009.4	3016.67	3031.82	3087.52	3002.34	2986.98	2986.57	3042.26	3116.81	2996.7	2976.34	2941.66	2929.09
77.6	2979.03	2996.36	3040.35	3001.9	3157.14	3060.13	3050.51	3117.21	2887.27	2982.01	2961.57	2994.58	2939.61	2931.77	3042.77	3007.5	3015.37	3030.09	3085.67	3000.77	2985.4	2985.15	3041.07	3114.86	2995.16	2974.83	2940.06	2927.72
77.7	2977.74	2994.75	3038.71	3000.74	3155.67	3058.44	3049.24	3115.56	2886.15	2980.54	2960.45	2993.38	2938.02	2930.32	3041.26	3005.73	3013.95	3028.37	3084.08	2998.99	2983.7	2983.49	3039.57	3112.85	2993.81	2973.5	2938.64	2926.05
77.8	2976.54	2993.33	3036.91	2999.39	3153.95	3056.57	3047.87	3113.81	2885.11	2979.04	2959.02	2992.14	2936.11	2928.66	3040.12	3004.41	3012.47	3026.64	3082.51	2997.29	2981.86	2981.97	3038.17	3110.89	2992.64	2972.08	2937.06	2924.39
77.9	2975.22	2991.99	3035.1	2998.31	3152.2	3054.81	3046.64	3112.2	2884.02	2977.58	2957.46	2990.85	2934.29	2927.05	3039.31	3003.17	3010.88	3024.76	3081.15	2995.72	2980	2980.18	3036.8	3108.95	2991.38	2970.81	2935.59	2922.62
78	2974	2990.7	3033.26	2996.72	3150.66	3053.23	3044.96	3110.71	2882.64	2976.01	2955.94	2989.33	2932.48	2925.64	3038.56	3002.26	3009.19	3022.98	3079.69	2994.43	2978.5	2978.53	3035.31	3107.28	2990.03	2969.24	2933.96	2920.85
78.1	2972.52	2989.61	3031.51	2994.66	3149.08	3051.61	3043.18	3109.01	2881.02	2974.42	2954.1	2987.88	2930.74	2924.17	3038.03	3001.54	3007.14	3021.22	3078.16	2992.7	2976.87	2976.73	3033.74	3105.7	2988.48	2967.49	2932.31	2918.96
78.2	2971.03	2988.36	3029.86	2992.71	3147.5	3050.29	3041.54	3107.3	2879.43	2972.71	2952.26	2986.31	2929.09	2922.72	3037.27	3000.81	3004.76	3019.68	3076.48	2990.98	2975.45	2975.37	3032.45	3104.23	2986.62	2965.69	2930.38	2917
78.3	2969.49	2987.05	3028.3	2991	3146.1	3048.89	3039.86	3105.58	2877.63	2971.06	2950.53	2984.51	2927.51	2921.44	3036.16	2999.65	3002.5	3018.28	3074.67	2989.18	2974.14	2974.05	3030.99	3102.77	2984.44	2963.83	2928.47	2915.03
78.4	2967.95	2985.63	3026.77	2988.96	3144.82	3047.25	3037.95	3103.71	2875.79	2969.33	2949.11	2982.7	2925.94	2920.08	3034.66	2998.36	3000.49	3016.9	3072.74	2987.32	2972.63	2972.88	3029.45	3101.47	2982.17	2961.69	2926.38	2913.18
78.5	2966.11	2984.22	3024.94	2987.31	3143.3	3045.24	3036.21	3101.67	2874.16	2967.52	2947.75	2981.02	2924.41	2918.43	3032.86	2996.83	2998.27	3015.37	3070.62	2985.33	2971.06	2971.73	3027.78	3100.14	2979.79	2959.82	2924.4	2911.22
78.6	2964.39	2982.68	3023.09	2986.07	3141.86	3043.17	3034.48	3099.65	2872.42	2965.68	2946.47	2979.31	2923	2916.72	3030.62	2995.13	2996.12	3013.86	3068.56	2983.45	2969.68	2970.72	3026.15	3098.69	2977.32	2958.03	2922.21	2909.38
78.7	2962.58	2981.26	3021.21	2984.69	3140.42	3040.85	3032.47	3097.45	2870.62	2963.97	2945.11	2977.74	2921.68	2914.93	3028.2	2993.39	2994.02	3012.14	3066.46	2981.67	2968.23	2969.41	3024.32	3097.2	2974.99	2956.32	2920.03	2907.39
78.8	2960.87	2979.77	3019.07	2983.17	3138.97	3038.55	3030.38	3095.28	2868.81	2961.94	2943.67	2976.44	2920.33	2913.04	3025.74	2991.82	2991.49	3010.16	3064.15	2979.9	2966.66	2967.97	3022.6	3095.65	2972.57	2954.56	2917.74	2905.07
78.9	2959.16	2978.15	3016.55	2981.84	3137.46	3036.18	3028.06	3092.82	2866.97	2959.82	2942.13	2975.22	2918.98	2911.11	3023.23	2990.28	2988.38	3008.02	3061.56	2978.4	2965.34	2966.65	3020.93	3093.94	2970.23	2952.94	2915.56	2902.52
79	2957.89	2976.64	3014.16	2980.43	3136.02	3034.03	3025.58	3090.3	2865.1	2957.39	2940.56	2974.05	2917.56	2909.27	3020.59	2988.75	2985.23	3005.88	3058.73	2976.93	2963.87	2965.11	3019.45	3092.27	2967.67	2951.11	2913.11	2899.79
79.1	2956.66	2975.16	3011.27	2978.62	3134.46	3031.56	3022.8	3087.34	2863.31	2954.66	2938.99	2972.87	2916.1	2907.28	3017.98	2987.43	2981.76	3003.59	3055.51	2975.38	2962.12	2963.49	3017.79	3090.63	2964.94	2949.08	2910.5	2896.62
79.2	2955.44	2973.54	3008.01	2976.85	3132.9	3028.84	3019.78	3084.27	2861.62	2951.55	2937.55	2971.6	2914.46	2905.37	3015.17	2986.08	2977.9	3001.12	3051.79	2973.71	2960.2	2961.78	3016.28	3088.85	2961.64	2946.8	2907.74	2893.11
79.3	2954.12	2971.95	3004.56	2974.93	3131.16	3025.94	3016.52	3080.9	2859.92	2948.29	2936.17	2970.31	2912.76	2903.39	3012.04	2984.65	2973.78	2998.39	3047.8	2972.02	2958.17	2960.11	3014.75	3086.96	2958.15	2944.52	2904.57	2889.3
79.4	2952.99	2970.47	3001.04	2972.91	3129.21	3022.64	3013.09	3077.23	2858.12	2944.6	2934.67	2969.09	2910.92	2901.25	3008.73	2983.29	2969.34	2995.49	3043.42	2969.88	2955.7	2958.01	3013.02	3085.1	2953.95	2942.03	2900.59	2885.01
79.5	2951.58	2968.98	2996.91	2970.73	3127.16	3018.49	3009.24	3073.1	2856.1	2940.78	2932.97	2967.66	2908.81	2898.84	3005.21	2981.89	2964.34	2992.15	3038.88	2967.7	2953.02	2955.94	3011.04	3083.01	2949.43	2939.46	2896.05	2880.22
79.6	2950.15	2967.38	2992.54	2968.72	3124.82	3013.86	3005.01	3068.84	2853.83	2936.66	2931.26	2966.21	2906.32	2896.61	3001.15	2980.19	2958.81	2988.39	3033.93	2965.58	2950.23	2953.67	3009.17	3080.98	2944.35	2936.98	2891	2874.95
79.7	2948.65	2965.77	2987.86	2966.78	3122.36	3008.8	3000.39	3064.09	2851.22	2932.1	2929.25	2964.62	2903.65	2894.13	2996.75	2978.4	2952.97	2984.26	3028.66	2963.38	2947.37	2951.34	3007.13	3078.99	2938.91	2934.23	2885.16	2869.37
79.8	2947.01	2964.09	2982.84	2964.99	3119.88	3002.94	2995.31	3058.72	2848.48	2927.09	2927	2962.84	2900.89	2891.4	2991.98	2976.32	2946.64	2979.84	3022.79	2961.02	2944.31	2948.92	3005.06	3076.99	2932.89	2931.27	2878.81	2863.37
79.9	2944.96	2962.31	2977.06	2963.16	3117.57	2996.53	2989.94	3053.16	2845.52	2921.59	2924.58	2960.76	2897.93	2888.6	2986.58	2974.13	2939.82	2974.96	3016.43	2958.84	2941.23	2946.81	3003.09	3074.98	2926.29	2927.99	2872.31	2856.7
80	2942.96	2960.26	2970.98	2961.29	3115.22	2989.89	2984.03	3047.16	2842.24	2915.51	2921.85	2958.89	2894.96	2885.93	2980.5	2971.81	2932.49	2969.93	3009.26	2956.32	2938.02	2944.63	3001.31	3073	2919.01	2924.3	2865.53	2849.46
80.1	2940.81	2958.16	2964.44	2959.21	3113.16	2982.85	2977.68	3040.61	2838.8	2909.12	2918.98	2956.81	2892.03	2882.68	2974.1	2969.51	2924.63	2964.52	3001.56	2953.51	2934.62	2942.34	2999.5	3070.55	2911.41	2920.08	2858.37	2841.68
80.2	2938.61	2955.99	2957.23	2956.84	3111.09	2975.17	2970.82	3033.5	2834.96	2902.46	2916.07	2954.8	2889.01	2879.14	2967.27	2967.01	2916.06	2958.76	2993.17	2950.65	2930.89	2939.94	2997.61	3067.9	2903.67	2915.7	2851.02	2833.26
80.3	2936.43	2953.71	2949.28	2954.36	3109.04	2967.31	2963.7	3026.03	2830.73	2895.48	2912.91	2952.77	2885.74	2875.33	2959.97	2964.57	2907.13	2952.59	2984.38	2947.47	2927.01	2937.12	2995.5	3065.24	2895.46	2910.98	2843.54	2824.39
80.4	2934.23	2951.3	2941.18	2951.75	3106.69	2959.27	2956.07	3017.91	2825.99	2888.29	2909.63	2950.7	2882.31	2871.28	2952.51	2961.87	2897.9	2945.88	2975.21	2943.92	2922.6	2933.45	2993.1	3062.1	2887.3	2906.12	2835.6	2815.35
80.5	2931.58	2948.76	2932.66	2949.06	3103.94	2951.04	2948.36	3009.5	2820.96	2880.76	2906.38	2948.32	2878.6	2866.5	2944.98	2959.06	2888.49	2938.48	2965.9	2940.32	2917.8	2929.46	2990.41	3058.46	2879.07	2901.12	2827.48	2806.19
80.6	2928.89	2946.03	2923.96	2946.39	3100.76	2942.58	2940.55	3000.81	2815.46	2872.76	2902.71	2945.93	2874.46	2861.53	2937.11	2955.77	2878.98	2930.57	2956.51	2936.32	2912.4	2925	2987.44	3054.92	2870.59	2895.85	2819.15	2796.92
80.7	2925.95	2943.04	2915.16	2943.45	3097.28	2934.16	2932.71	2991.98	2809.69	2864.53	2898.49	2943.24	2869.82	2856.17	2929.15	2952.21	2869.41	2922.25	2947.09	2931.61	2906.42	2920.01	2984.31	3051.26	2861.59	2890.02	2810.65	2787.51
80.8	2922.75	2939.75	2906.41	2940.09	3093.22	2925.41	2924.62	2983.05	2803.45	2856.05	2893.84	2940.09	2864.68	2850.36	2921.07	2948.13	2859.5	2913.46	2937.49	2926.46	2899.76	2914.52	2980.75	3046.95	2852.61	2883.63	2801.83	2777.97
80.9	2919.24	2936.14	2897.67	2936.53	3088.96	2916.35	2916.49	2974.06	2796.88	2847.33	2888.51	2936.62	2859.07	2843.91	2912.72	2943.62	2849.38	2904.66	2927.73	2920.6	2892.73	2908.98	2976.86	3042.35	2843.44	2876.49	2793	2768.22
81	2915.69	2932.29	2888.75	2932.69	3084.72	2907.2	2908.13	2965.01	2790.11	2838.64	2882.44	2932.76	2852.93	2837.19	2904.19	2938.35	2839.09	2895.62	2917.74	2914.02	2885.25	2902.56	2972.39	3037.59	2834.17	2868.74	2783.92	2758.19
81.1	2911.68	2928.06	2879.4	2928.24	3080.41	2897.91	2899.58	2955.81	2783.09	2829.85	2875.82	2928.32	2846.41	2829.86	2895.71	2932.79	2828.6	2886.61	2907.22	2906.65	2877.7	2895.54	2967.38	3032.13	2824.65	2860.35	2774.68	2747.88
81.2	2907.31	2923.41	2869.89	2923.74	3075.6	2888.51	2890.83	2946.48	2775.79	2820.99	2868.9	2923.41	2839.47	2822.1	2887	2926.69	2817.99	2877.42	2896.5	2898.93	2869.99	2887.87	2961.57	3025.87	2815.2	2851.62	2765.28	2737.57
81.3	2902.44	2918.39	2860.02	2918.82	3070.51	2879.05	2881.98	2937.07	2768.33	2812.09	2861.42	2918.36	2832.24	2814.11	2878.25	2920.21	2807.47	2868.24	2885.54	2890.55	2862.21	2879.82	2955.3	3019.08	2805.53	2842.64	2755.87	2727.03
81.4	2897.02	2912.84	2849.58	2913.23	3064.84	2869.58	2873.05	2927.5	2760.87	2803.14	2853.6	2912.79	2824.67	2805.95	2869.33	2913.22	2796.81	2858.81	2874.45	2881.98	2854.62	2871.15	2948.48	3011.93	2795.64	2833.69	2746.5	2716.49
81.5	2890.81	2906.78	2839.07	2906.92	3058.44	2859.69	2864.08	2917.89	2753.2	2793.97	2845.65	2906.77	2816.82	2797.66	2860.4	2906.02	2785.97	2849.43	2863.08	2872.98	2847.1	2862.55	2941.05	3003.94	2785.62	2824.78	2737.23	2706.02
81.6	2883.93	2900.14	2828.8	2900.29	3051.3	2849.73	2855.02	2908.31	2745.57	2784.84	2837.37	2900.31	2808.83	2789.53	2851.33	2898.4	2775.19	2839.93	2851.78	2864.03	2839.56	2853.75	2932.92	2995.42	2775.81	2816.33	2728.07	2695.64
81.7	2876.32	2893.04	2818.51	2892.9	3043.63	2839.44	2846.05	2898.88	2738.06	2775.67	2828.74	2893.32	2800.97	2781.54	2842.34	2890.55	2764.67	2830.46	2840.49	2854.6	2832	2844.82	2924.34	2986.44	2765.92	2807.98	2719.26	2685.32
81.8	2868.1	2885.43	2808.66	2885	3035.47	2829.36	2837.14	2889.51	2730.78	2766.73	2820.02	2885.6	2793.15	2773.62	2833.42	2882.37	2754.5	2820.88	2829.47	2845.23	2824.37	2835.69	2915.23	2976.92	2756.38	2799.71	2710.73	2675.27
81.9	2859.66	2877.67	2799.3	2876.62	3027.01	2819.49	2828.4	2880.65	2723.5	2758.18	2811.4	2877.48	2785.55	2765.84	2825.06	2874.14	2745.14	2811.36	2818.92	2835.49	2816.36	2826.5	2905.72	2966.68	2747.36	2791.38	2702.53	2665.61
82	2851.15	2869.8	2790.45	2867.94	3018.22	2810.09	2820.27	2872.25	2716.24	2750.41	2802.62	2868.88	2778.25	2758.32	2817.28	2865.85	2736.92	2801.95	2809.28	2825.86	2808.34	2817.09	2896	2956.35	2739.05	2782.8	2694.97	2656.56
82.1	2842.7	2861.9	2782.08	2858.76	3009.25	2801.45	2812.89	2864.62	2708.65	2743.56	2794	2860.22	2770.99	2750.73	2810.34	2857.48	2729.85	2792.59	2800.72	2816.15	2800.22	2807.78	2886.34	2945.98	2731.76	2773.8	2688.31	2648.68
82.2	2834.41	2854.01	2774.56	2849.36	3000.35	2794.15	2806.35	2858.07	2700.92	2737.45	2785.21	2851.62	2763.77	2743.11	2804.4	2849.14	2724.08	2783.56	2793.36	2806.77	2792.36	2798.7	2876.59	2935.55	2725.9	2764.66	2682.49	2642
82.3	2826.27	2846.34	2768.02	2839.95	2991.56	2787.82	2800.94	2852.72	2693.11	2732.19	2776.46	2843.32	2756.59	2735.6	2799.65	2840.83	2719.56	2775.43	2787.44	2797.34	2784.83	2789.83	2866.85	2925.4	2721.35	2755.46	2677.69	2636.94
82.4	2818.03	2838.33	2762.65	2830.69	2982.67	2782.64	2796.85	2848.39	2685.18	2727.88	2767.44	2835.18	2749.17	2728.06	2795.96	2832.49	2716.27	2768.22	2782.65	2788.03	2777.69	2780.99	2856.91	2915.56	2717.92	2746.28	2673.97	2633.14
82.5	2809.73	2829.83	2758.47	2821.48	2973.87	2778.81	2793.5	2845.11	2677.56	2724.36	2758.22	2827.31	2741.47	2720.34	2793.09	2824.04	2713.85	2762.19	2778.87	2778.52	2770.77	2772.3	2846.81	2905.82	2715.51	2737.3	2671.17	2630.38
82.6	2801.07	2821.25	2755.4	2812.23	2964.86	2776.09	2791.1	2842.76	2670.56	2721.28	2749.06	2819.33	2733.83	2712.87	2790.88	2815.56	2712.1	2757.5	2775.94	2768.9	2764.33	2763.78	2836.37	2896.04	2713.55	2728.58	2669.03	2628.25
82.7	2792.08	2812.57	2753.24	2802.89	2955.77	2774.1	2789.48	2840.98	2664.11	2719.22	2740.24	2811.15	2725.97	2705.63	2789.25	2807.15	2710.63	2754.16	2773.68	2759.12	2758.17	2755.29	2825.87	2886.2	2711.77	2720.42	2667.48	2626.7
82.8	2783.1	2803.74	2751.57	2793.49	2946.37	2772.77	2788.48	2839.56	2657.97	2717.67	2731.8	2802.71	2718.39	2698.89	2787.86	2798.82	2709.66	2751.67	2771.85	2749.52	2752.46	2747.17	2815.24	2876.36	2710.08	2712.91	2666.31	2625.19
82.9	2774.27	2795.39	2750.25	2783.98	2937.11	2772.03	2787.64	2838.47	2652.68	2716.66	2723.86	2794	2711.37	2692.69	2786.7	2790.8	2708.66	2750.01	2770.53	2740.57	2747.48	2739.72	2804.92	2866.57	2708.84	2706.01	2665.48	2624.02
83	2765.48	2787.76	2749.05	2774.48	2927.88	2771.47	2787.16	2837.63	2648.04	2715.89	2716.7	2785.44	2705.07	2687.28	2785.89	2783.49	2707.86	2748.88	2769.62	2732.32	2743.27	2733.03	2795	2856.97	2707.74	2700.14	2664.87	2623.26
83.1	2757.09	2780.59	2748.13	2765.32	2919.04	2770.82	2786.62	2836.71	2644.14	2715.37	2710.2	2777.19	2699.31	2682.69	2785.47	2777.07	2707.31	2748.2	2769.04	2725.07	2739.67	2727.16	2785.61	2847.87	2706.99	2695.3	2664.58	2622.74
83.2	2749.49	2773.71	2747.3	2756.54	2910.75	2770.26	2786	2835.88	2641.06	2714.86	2704.66	2769.46	2694.72	2679.09	2784.9	2771.54	2707.01	2747.55	2768.77	2719.22	2736.71	2722.46	2776.79	2839.76	2706.66	2691.26	2664.5	2622.26
83.3	2742.45	2767.35	2746.68	2748.13	2903.56	2769.73	2785.17	2835.34	2639.03	2714.47	2699.94	2762.43	2690.96	2676.08	2784.49	2767.32	2706.44	2746.98	2768.55	2714.61	2734.37	2718.57	2768.77	2832.56	2706.51	2688.21	2664.5	2621.97
83.4	2736.04	2761.58	2746.23	2740.31	2897.34	2769.11	2784.34	2834.94	2637.65	2713.89	2696.34	2756.47	2687.9	2674	2784.07	2764.16	2706.01	2746.36	2768.39	2710.93	2732.55	2715.61	2761.57	2826.39	2706.12	2686.24	2664.44	2621.82
83.5	2730.72	2756.23	2746.04	2733.52	2892.26	2768.69	2783.63	2834.51	2636.63	2713.21	2693.66	2751.24	2685.63	2672.49	2783.56	2761.77	2705.43	2745.64	2768.24	2708.41	2731.04	2713.32	2755.17	2821.41	2705.95	2684.68	2664.29	2621.6
83.6	2726.57	2751.55	2745.76	2727.54	2888.57	2768.41	2783.13	2834.4	2635.91	2712.72	2691.71	2747.01	2684.22	2671.43	2782.91	2760.11	2704.54	2744.91	2768.07	2706.78	2729.91	2711.58	2749.91	2817.52	2705.75	2683.47	2663.97	2621.46
83.7	2723.16	2748.06	2745.73	2722.79	2885.88	2768.09	2782.67	2834.2	2635.28	2712.14	2690.23	2743.63	2683.19	2670.6	2782.75	2759.17	2703.51	2744.32	2767.75	2705.62	2729.38	2710.15	2745.89	2814.54	2705.32	2682.67	2663.5	2621.37
83.8	2720.42	2745.44	2745.73	2719.11	2883.62	2767.64	2782.3	2833.79	2634.52	2711.54	2689.31	2740.95	2682.44	2670.14	2782.66	2758.26	2702.68	2743.79	2767.48	2704.82	2729.08	2709.15	2742.98	2812.5	2705	2681.83	2663.24	2621.32
83.9	2718.28	2743.4	2745.7	2716.54	2881.76	2767.12	2781.93	2833.16	2633.72	2711.06	2688.41	2738.87	2682.17	2669.66	2782.64	2757.53	2701.81	2743.41	2767.07	2704.2	2728.97	2708.22	2740.87	2811.28	2704.83	2680.88	2663.14	2621.11
84	2716.55	2742.17	2745.5	2714.47	2880.37	2766.5	2781.54	2832.5	2633.22	2710.79	2687.67	2737.44	2682	2669.57	2782.7	2756.8	2701.26	2743.21	2766.45	2703.78	2729.11	2707.53	2739.59	2810.49	2704.29	2680.25	2663.07	2620.77
84.1	2714.97	2741.38	2745.26	2713.03	2879.02	2766.01	2780.93	2831.74	2632.72	2710.5	2687.2	2736.31	2681.81	2669.62	2782.91	2756.12	2701.06	2742.99	2765.79	2703.21	2729.44	2707.02	2738.8	2809.95	2703.85	2679.93	2662.99	2620.28
84.2	2713.7	2740.7	2744.84	2711.87	2877.7	2765.49	2780.37	2831.17	2632.2	2710.31	2686.89	2735.8	2681.56	2669.76	2782.75	2755.09	2701.09	2742.73	2765.29	2702.54	2729.45	2706.64	2738.07	2809.47	2703.49	2679.68	2663.14	2619.88
84.3	2712.97	2740.24	2744.4	2710.89	2876.83	2765.25	2779.74	2830.72	2631.9	2710.17	2686.61	2735.56	2681.48	2669.74	2782.69	2754.26	2701.15	2742.65	2764.75	2701.75	2729.56	2706.28	2737.38	2808.85	2703.09	2679.71	2663.03	2619.44
84.4	2712.59	2739.91	2743.9	2709.95	2876.22	2765.17	2779.25	2830.39	2631.62	2710.04	2686.67	2735.34	2681.19	2669.83	2782.67	2753.5	2701.28	2742.64	2764.3	2701.21	2729.35	2705.95	2736.82	2808.25	2702.7	2679.93	2662.74	2618.92
84.5	2712.45	2739.74	2743.44	2709.07	2875.74	2765.07	2778.53	2830.26	2631.13	2709.94	2686.83	2735.18	2680.88	2669.51	2782.53	2753.08	2701.12	2742.52	2764.16	2700.34	2728.92	2705.7	2736.3	2807.61	2702.52	2680.25	2662.5	2618.38
84.6	2712.42	2739.55	2743.21	2708.32	2875.36	2764.81	2778.08	2830.13	2630.75	2709.66	2686.97	2735.12	2680.64	2669.18	2782.06	2752.62	2700.79	2742.43	2764.1	2699.49	2728.34	2705.27	2735.55	2807	2702	2680.38	2662.38	2617.89
84.7	2712.46	2739.36	2742.95	2707.53	2875.21	2764.55	2777.53	2829.74	2630.47	2709.24	2687.08	2734.46	2680.5	2668.9	2781.7	2752.43	2700.33	2742.52	2763.96	2698.76	2727.9	2704.83	2734.99	2806.47	2701.58	2680.33	2661.85	2617.25
84.8	2712.1	2739.14	2742.7	2706.91	2875.04	2764.27	2777.3	2829.3	2630.12	2708.82	2687.14	2733.76	2680.21	2668.72	2781.17	2752.26	2699.75	2742.49	2764.01	2698.16	2727.34	2704.36	2734.57	2805.85	2701.12	2680	2661.41	2616.7
84.9	2711.69	2738.95	2742.47	2706.39	2874.9	2764.08	2776.88	2829.06	2629.85	2708.48	2687.13	2733.16	2680.06	2668.42	2780.54	2752.16	2699.25	2742.39	2764.25	2697.38	2726.96	2703.92	2734.17	2805.04	2700.49	2679.63	2661.02	2616.37
85	2711.1	2738.32	2742.37	2706.05	2874.63	2763.91	2776.72	2828.68	2629.71	2707.94	2687.03	2732.35	2679.92	2668.17	2779.92	2751.79	2698.79	2742.46	2764.51	2696.84	2726.72	2703.4	2733.76	2804.29	2699.84	2678.94	2660.48	2616.21
85.1	2710.62	2737.84	2742.1	2705.66	2874.17	2763.79	2776.42	2828.2	2629.39	2707.62	2686.84	2731.38	2679.71	2667.71	2779.53	2751.59	2698.52	2742.51	2764.62	2696.45	2726.46	2703.14	2733.67	2803.69	2699.56	2678.32	2659.77	2616.14
85.2	2710.04	2737.43	2741.82	2705.44	2873.65	2763.75	2776.49	2827.99	2629.16	2707.41	2686.5	2730.95	2679.6	2667.15	2779.15	2751.4	2698.17	2742.4	2764.64	2696.13	2726.18	2702.83	2733.46	2803.18	2699.2	2677.96	2659.39	2616.12
85.3	2709.76	2736.92	2741.4	2705.27	2873	2763.63	2776.16	2827.87	2629.07	2707.26	2686.15	2730.64	2679.54	2666.56	2778.81	2751.14	2697.92	2742.18	2764.5	2695.91	2725.78	2702.59	2733.17	2802.94	2698.79	2677.91	2658.94	2616.01
85.4	2709.39	2736.27	2741.09	2705.14	2872.18	2763.27	2775.92	2827.55	2628.88	2706.99	2685.49	2730.35	2679.31	2666.1	2778.6	2750.81	2697.64	2741.85	2763.94	2695.62	2725.59	2702.43	2732.69	2802.79	2698.57	2677.77	2658.44	2615.82
85.5	2709.2	2735.86	2740.68	2704.93	2871.31	2762.83	2775.57	2827.39	2628.78	2706.9	2684.72	2730.13	2679.16	2665.86	2778.61	2750.68	2697.44	2741.46	2763.1	2695.32	2725.43	2702.13	2732.21	2802.62	2698.34	2677.82	2658.31	2615.6
85.6	2709.04	2735.34	2740.37	2705.06	2870.68	2762.45	2775.28	2827.45	2628.84	2706.7	2683.91	2730.13	2679.01	2665.79	2778.6	2750.47	2697.04	2741.16	2762.46	2695.1	2725.25	2701.79	2731.61	2802.21	2697.91	2677.88	2658.35	2615.22
85.7	2708.96	2734.84	2740.12	2705.03	2869.98	2761.94	2774.64	2827.37	2628.74	2706.51	2683.3	2729.78	2678.61	2665.68	2778.6	2750.28	2696.87	2740.68	2761.85	2694.84	2725.05	2701.61	2731	2801.7	2697.5	2677.86	2658.3	2615.03
85.8	2708.88	2734.68	2739.95	2704.83	2869.25	2761.49	2774.16	2827.2	2628.5	2706.25	2682.6	2729.22	2678.15	2665.7	2778.58	2750.23	2696.59	2740.38	2761.11	2694.43	2725	2701.39	2730.38	2801.16	2697.19	2677.59	2658.46	2614.82
85.9	2709.05	2734.75	2739.79	2704.51	2868.75	2761.24	2773.65	2827.08	2628.46	2706.02	2682.28	2728.55	2677.73	2665.68	2778.43	2750.18	2696.13	2740.2	2760.83	2694.26	2724.71	2701.15	2730.07	2800.74	2696.76	2677.33	2658.69	2614.61
86	2709.11	2734.89	2739.66	2704.29	2868.47	2761.13	2773.13	2826.71	2628.3	2705.75	2682.11	2727.97	2677.18	2665.64	2778.1	2750.14	2695.62	2740.04	2760.7	2694.12	2724.35	2701.04	2729.69	2800.44	2696.4	2676.98	2658.44	2614.44
86.1	2709.05	2735.1	2739.37	2703.73	2868.1	2760.89	2772.35	2826.13	2627.96	2705.42	2682.1	2727.16	2676.71	2665.58	2777.68	2750.02	2695.22	2739.55	2760.36	2693.81	2724.07	2700.83	2729.34	2800.27	2696.03	2676.62	2658.12	2614.48
86.2	2708.77	2735.15	2739.14	2703.24	2867.68	2760.73	2771.73	2825.57	2627.66	2705.21	2682	2726.62	2676.44	2665.76	2777.32	2749.79	2694.58	2739.22	2760.08	2693.37	2723.79	2700.5	2729.13	2800.26	2695.68	2676.29	2657.86	2614.4
86.3	2708.43	2734.77	2739.02	2702.89	2867.36	2760.63	2771.3	2825.12	2627.4	2705.06	2682.05	2726.32	2676.3	2665.95	2776.9	2749.45	2694.23	2738.64	2759.99	2693.08	2723.53	2700.28	2729.03	2800.18	2695.43	2676.15	2657.48	2614.49
86.4	2707.75	2734.26	2738.81	2702.68	2866.97	2760.4	2770.92	2824.68	2627.08	2704.89	2681.93	2726.13	2676.19	2666.02	2776.67	2749.04	2694.12	2738.03	2759.74	2692.71	2723.19	2700.16	2728.86	2799.96	2695.31	2676.04	2657.1	2614.45
86.5	2707.02	2733.75	2738.53	2702.39	2866.44	2760.22	2770.5	2824.31	2626.8	2704.74	2681.83	2726.03	2676.11	2665.88	2776.42	2748.53	2694.05	2737.17	2759.49	2692.21	2722.99	2700.2	2728.64	2799.76	2695.03	2675.76	2657.07	2614.31
86.6	2706.29	2733.15	2738.33	2702.03	2866.08	2760.25	2770.58	2824.15	2626.76	2704.72	2681.72	2726.11	2676.1	2665.72	2776.18	2748.07	2693.9	2736.6	2759.52	2691.75	2722.88	2700.24	2728.48	2799.68	2694.93	2675.44	2657.12	2613.97
86.7	2705.98	2732.55	2738.03	2701.7	2866.04	2760.3	2770.55	2823.93	2626.81	2704.47	2681.67	2726	2675.95	2665.37	2775.95	2747.64	2693.85	2736.07	2759.56	2691.38	2722.88	2700.35	2728.1	2799.36	2694.8	2674.99	2657.13	2613.67
86.8	2705.77	2732.38	2737.72	2701.35	2865.88	2760.32	2770.22	2823.58	2626.83	2704.13	2681.46	2725.76	2675.7	2664.87	2775.79	2747.26	2693.56	2735.83	2759.75	2690.75	2722.77	2700.35	2727.59	2799.09	2694.56	2674.4	2657.18	2613.23
86.9	2705.85	2732.17	2737.29	2700.91	2865.81	2760.49	2769.88	2823.27	2626.64	2703.82	2681.25	2725.41	2675.54	2664.59	2775.42	2746.98	2692.99	2735.6	2759.81	2690.14	2722.89	2700.18	2727.01	2798.84	2694.13	2673.91	2657.23	2612.87
87	2706.18	2732.05	2736.92	2700.57	2865.67	2760.54	2769.69	2822.98	2626.36	2703.39	2680.95	2725	2675.32	2664.58	2775.15	2746.8	2692.27	2735.58	2759.88	2689.68	2722.89	2699.82	2726.58	2798.44	2693.98	2673.78	2657.22	2612.62
87.1	2706.44	2732.17	2736.65	2700.39	2865.27	2760.51	2769.06	2822.65	2625.97	2702.94	2680.57	2724.53	2674.9	2664.43	2774.94	2746.68	2691.68	2735.51	2759.68	2689.3	2722.69	2699.5	2726.09	2797.92	2693.56	2673.68	2657.02	2612.46
87.2	2706.39	2732.42	2736.42	2700.26	2864.47	2760.7	2768.56	2822.41	2625.57	2702.69	2680.18	2724.11	2674.54	2664.43	2774.8	2746.57	2691.03	2735.49	2759.44	2689.02	2722.34	2699.13	2725.77	2797.5	2693.23	2673.62	2656.74	2612.29
87.3	2706.16	2732.41	2735.97	2700.21	2863.75	2760.81	2768.27	2822.3	2625.2	2702.53	2680	2723.74	2674.25	2664.55	2774.77	2746.43	2690.27	2735.38	2758.89	2688.96	2722.1	2698.7	2725.58	2796.91	2692.67	2673.53	2656.3	2612.2
87.4	2705.65	2732.51	2735.82	2700.18	2862.83	2760.59	2768.02	2821.97	2625.05	2702.44	2679.8	2723.44	2673.91	2664.61	2774.78	2746.34	2689.89	2735.18	2758.27	2688.83	2721.71	2698.2	2725.5	2796.49	2692.19	2673.26	2655.88	2612.2
87.5	2704.83	2732.36	2735.8	2700.13	2861.91	2760.42	2767.75	2821.74	2624.93	2702.34	2679.69	2723.1	2673.73	2664.59	2774.87	2746.16	2689.73	2734.92	2757.62	2688.63	2721.38	2697.71	2725.31	2796.19	2691.33	2672.85	2655.47	2612.13
87.6	2704.27	2731.83	2735.79	2700.15	2861.16	2760.24	2767.61	2821.41	2624.92	2702.28	2679.4	2722.75	2673.62	2664.81	2775	2745.93	2689.52	2734.74	2757.01	2688.45	2721.14	2697.22	2725.02	2795.8	2690.71	2672.52	2655.13	2612.03
87.7	2704.02	2731.25	2735.88	2699.99	2860.67	2759.52	2767.37	2821.1	2624.86	2702.17	2679	2722.43	2673.61	2664.83	2775.01	2745.95	2689.39	2734.53	2756.56	2688.25	2721.07	2696.83	2724.7	2795.45	2689.98	2672.11	2655.03	2611.82
87.8	2703.99	2730.76	2736.21	2699.79	2860.31	2758.82	2767.08	2820.7	2624.81	2702.04	2678.38	2722.06	2673.49	2664.8	2774.91	2745.94	2689.62	2734.36	2756.32	2688.08	2720.97	2696.56	2724.36	2795.25	2689.62	2671.9	2655.11	2611.52
87.9	2704.11	2730.14	2736.23	2699.56	2860.05	2758.48	2766.69	2820.52	2624.51	2701.89	2677.81	2721.5	2673.27	2664.44	2774.9	2745.78	2689.75	2734.38	2756.33	2687.93	2720.94	2696.41	2724.02	2794.98	2689.34	2671.91	2655.12	2611.37
88	2704.5	2729.64	2736.1	2699.31	2859.91	2758.19	2766.36	2820.35	2624.18	2701.77	2677.11	2720.96	2672.94	2663.99	2774.67	2745.49	2689.78	2734.54	2756.52	2687.81	2720.94	2696.26	2723.84	2794.52	2689.57	2671.97	2655.01	2611.31
88.1	2704.72	2729.45	2735.84	2698.91	2859.68	2757.88	2766.12	2820.23	2623.58	2701.6	2676.61	2720.45	2672.62	2663.4	2774.31	2745.11	2689.8	2734.6	2756.69	2687.52	2721.08	2696.17	2723.84	2794.17	2689.8	2671.91	2655.07	2611.29
88.2	2704.65	2729.37	2735.55	2698.67	2859.43	2757.92	2765.96	2819.99	2622.86	2701.34	2676.31	2719.9	2672.22	2662.8	2773.89	2744.48	2689.87	2734.71	2756.58	2687.09	2721.08	2696.02	2723.79	2793.7	2690.06	2671.92	2654.99	2611.34
88.3	2704.49	2729.24	2735.24	2698.39	2858.99	2757.92	2765.88	2819.81	2622.1	2701.06	2676.14	2719.4	2672.07	2662.2	2773.46	2743.9	2689.79	2734.67	2756.35	2686.4	2721.01	2696.01	2723.65	2793.06	2690.16	2671.69	2654.76	2611.37
88.4	2704.33	2729.32	2735.04	2698.05	2858.63	2757.68	2765.88	2819.7	2621.6	2700.72	2676.11	2719.28	2672.04	2661.99	2772.94	2743.45	2689.44	2734.42	2755.98	2685.6	2720.86	2696	2723.52	2792.35	2690.26	2671.22	2654.65	2611.16
88.5	2703.95	2729.42	2734.95	2697.77	2858.28	2757.31	2765.81	2819.48	2621.3	2700.62	2676.06	2719.26	2672.16	2661.79	2772.66	2743.24	2689.03	2734.01	2755.35	2684.66	2720.83	2696.09	2723.16	2791.86	2689.98	2670.66	2654.55	2610.82
88.6	2703.54	2729.51	2734.84	2697.54	2858.12	2756.92	2765.54	2819.21	2621.37	2700.39	2676.06	2719.28	2672.29	2661.58	2772.52	2743.12	2688.59	2733.54	2754.8	2683.78	2720.49	2696.11	2722.69	2791.37	2689.66	2670.19	2654.24	2610.5
88.7	2703.11	2729.63	2734.63	2697.28	2857.84	2756.56	2765.35	2818.99	2621.5	2700.06	2675.96	2719.23	2672.33	2661.47	2772.58	2742.87	2688.12	2732.69	2754.41	2683.05	2720.11	2696.12	2722.21	2791.16	2689.35	2669.81	2653.95	2610.24
88.8	2702.51	2729.57	2734.31	2697.08	2857.71	2756.33	2765.08	2818.74	2621.8	2699.62	2675.98	2719.25	2672	2661.38	2772.55	2742.6	2687.57	2731.93	2754.23	2682.74	2720.03	2695.98	2721.95	2791.36	2689.03	2669.63	2653.73	2610.15
88.9	2701.97	2729.43	2734.09	2696.9	2857.42	2756.16	2764.92	2818.32	2621.86	2699.19	2675.74	2719.03	2671.73	2661.12	2772.71	2742.19	2687.15	2731.36	2754.03	2682.61	2719.92	2695.83	2721.56	2791.48	2688.69	2669.54	2653.41	2610.03
89	2701.6	2729.27	2733.74	2696.48	2856.94	2755.94	2764.86	2818.03	2621.77	2698.6	2675.6	2718.71	2671.28	2661.02	2772.68	2741.74	2686.91	2730.83	2753.89	2682.75	2719.49	2695.65	2721.4	2791.45	2688.45	2669.56	2653.17	2609.95
89.1	2701.29	2728.96	2733.43	2696.05	2856.29	2755.8	2765	2817.91	2621.48	2698.17	2675.39	2718.31	2670.78	2660.9	2772.44	2741.23	2686.73	2730.44	2753.71	2682.84	2719.24	2695.41	2721.32	2791.45	2688.18	2669.48	2653.03	2609.78
89.2	2701.05	2728.35	2733.18	2695.64	2855.69	2755.63	2764.98	2817.82	2621.27	2698.04	2675.03	2718.11	2670.34	2660.79	2771.96	2740.93	2686.44	2730.66	2753.64	2682.85	2719.21	2695.05	2721.29	2791.17	2687.71	2669.4	2652.98	2609.49
89.3	2701.08	2728.12	2732.94	2695.23	2854.9	2755.2	2764.91	2817.8	2620.79	2698.05	2674.47	2717.82	2670.16	2660.66	2771.55	2740.68	2686.2	2730.69	2753.2	2682.41	2718.84	2694.63	2721.08	2790.5	2687.3	2669.08	2652.99	2609.13
89.4	2701.07	2727.76	2732.61	2694.91	2854.22	2755.07	2764.68	2817.84	2620.46	2698.15	2674.18	2717.52	2669.88	2660.8	2770.92	2740.61	2686.15	2730.67	2752.93	2682.08	2718.58	2694.14	2721.04	2790.04	2686.81	2668.88	2653	2608.91
89.5	2701.02	2727.28	2732.29	2694.84	2853.83	2755.1	2764.06	2817.67	2620.18	2698.19	2673.99	2717.16	2669.7	2660.71	2770.34	2740.49	2685.98	2730.75	2752.77	2681.57	2718.47	2693.57	2720.85	2789.65	2686.35	2668.36	2653.05	2608.77
89.6	2700.95	2726.65	2731.94	2694.91	2853.43	2755.15	2763.3	2817.37	2619.92	2698.05	2673.79	2716.97	2669.64	2660.79	2770.02	2740.52	2685.84	2730.82	2752.57	2681.25	2718.33	2693.18	2720.72	2789.14	2685.87	2667.94	2653.14	2608.79
89.7	2701	2726.42	2731.69	2694.99	2853.06	2755.11	2762.52	2816.9	2619.59	2697.77	2673.93	2716.57	2669.63	2660.8	2769.95	2740.51	2685.74	2730.41	2752.15	2680.95	2717.91	2692.93	2720.63	2788.8	2685.78	2667.4	2652.93	2608.92
89.8	2700.98	2725.94	2731.53	2695.06	2852.85	2755.46	2761.75	2816.24	2619.46	2697.45	2674.22	2716.17	2669.56	2660.62	2770	2740.4	2685.68	2730.27	2751.91	2680.92	2717.52	2692.69	2720.49	2788.61	2685.63	2667.02	2652.57	2608.95
89.9	2700.78	2725.55	2731.47	2695.15	2852.69	2755.48	2761.03	2815.72	2619.31	2697	2674.21	2715.73	2669.52	2660.09	2770.05	2740.23	2685.41	2730.11	2751.55	2680.52	2717.03	2692.79	2720.22	2788.33	2685.42	2666.6	2652.31	2608.79
90	2700.53	2725.3	2731.34	2695.14	2852.3	2755.48	2760.77	2815.15	2619.07	2696.52	2674.08	2715.33	2669.51	2659.56	2770.13	2740.18	2685.11	2729.84	2751	2680.11	2716.63	2692.8	2719.84	2787.9	2685.07	2666.49	2651.96	2608.54
90.1	2700.24	2725.37	2731.21	2694.92	2851.91	2755.39	2760.66	2814.47	2618.72	2696.29	2674.03	2714.64	2669.41	2658.88	2770.09	2740.03	2684.57	2729.44	2750.56	2679.36	2716.36	2692.7	2719.26	2787.79	2684.83	2666.32	2651.58	2608.04
90.2	2699.77	2725.11	2730.94	2694.62	2851.41	2755.51	2760.72	2813.85	2618.34	2696.01	2673.74	2713.97	2669.29	2658.29	2769.96	2739.79	2684.11	2729.21	2750.43	2678.81	2716.16	2692.5	2718.68	2787.53	2684.27	2666.41	2651.41	2607.62
90.3	2699.13	2724.84	2730.58	2694.24	2850.79	2755.22	2760.89	2813.36	2617.84	2695.67	2673.28	2713.4	2669.18	2658.07	2769.84	2739.73	2683.61	2728.97	2750.28	2678.22	2716.02	2692.31	2718.24	2787.23	2683.86	2666.56	2651.31	2607.17
90.4	2698.66	2724.44	2730.21	2693.8	2850.03	2754.94	2761.04	2812.72	2617.35	2695.44	2672.97	2712.82	2669.09	2658.07	2769.76	2739.62	2683.19	2728.89	2750.12	2677.8	2715.96	2691.62	2717.82	2786.9	2683.74	2666.59	2651.24	2606.89
90.5	2698.28	2724	2730.18	2693.49	2849.3	2754.71	2760.93	2812.13	2616.9	2695.38	2672.6	2712.37	2668.81	2658.21	2769.77	2739.35	2682.88	2728.85	2750.2	2677.55	2715.82	2691.24	2717.69	2786.84	2683.9	2666.42	2651.13	2606.71
90.6	2698	2723.43	2730.27	2693.19	2848.61	2754.43	2760.7	2811.76	2616.6	2695.04	2672.2	2712.2	2668.52	2658.39	2769.77	2739.02	2682.95	2728.79	2750.23	2677.75	2715.52	2690.93	2717.68	2786.51	2683.83	2666.15	2650.9	2606.63
90.7	2697.85	2722.89	2730.37	2692.97	2848	2753.94	2760.37	2811.6	2616.52	2694.75	2671.78	2712.05	2668.12	2658.47	2769.67	2738.97	2683.03	2728.81	2749.83	2677.77	2715.4	2690.73	2717.53	2786.34	2683.83	2665.64	2650.66	2606.35
90.8	2697.92	2722.48	2730.28	2692.77	2847.69	2753.75	2760.09	2811.38	2616.67	2694.39	2671.47	2711.84	2667.75	2658.26	2769.44	2738.83	2683.13	2728.82	2749.59	2677.73	2715.21	2690.62	2717.34	2786.25	2683.64	2665.03	2650.52	2606.23
90.9	2697.98	2722.35	2730.15	2692.3	2847.35	2753.61	2759.81	2811.22	2616.89	2693.98	2671.18	2711.87	2667.17	2657.91	2769.17	2738.74	2683.23	2728.53	2749.28	2677.75	2715.12	2690.95	2717.26	2786.14	2683.12	2664.62	2650.26	2606.08
91	2698.04	2722.24	2729.64	2691.63	2847.07	2753.15	2759.81	2811.28	2617.21	2693.52	2670.87	2711.89	2666.74	2657.43	2768.73	2738.62	2683.22	2728.28	2748.85	2677.66	2714.95	2691	2717.03	2785.9	2682.34	2664.47	2650.14	2605.86
91.1	2698.02	2722.22	2729.19	2691.18	2846.73	2752.77	2759.82	2811.24	2617.66	2693.28	2670.43	2711.73	2666.39	2656.88	2768.35	2738.64	2682.93	2728.01	2748.34	2677.35	2714.78	2690.91	2716.93	2785.71	2681.88	2664.63	2650.21	2605.64
91.2	2698.02	2722.28	2728.82	2690.69	2846.47	2752.46	2759.7	2811.23	2617.95	2693.06	2670.19	2711.63	2666.18	2656.44	2768.07	2738.41	2682.47	2727.62	2747.96	2677.19	2714.55	2690.74	2716.97	2785.42	2681.57	2664.76	2650.33	2605.55
91.3	2697.82	2722.28	2728.75	2690.38	2845.96	2751.96	2759.47	2811.41	2618.13	2693.15	2669.97	2711.65	2665.89	2656.22	2767.8	2738.08	2681.86	2727.02	2747.42	2676.96	2714.41	2690.42	2717.03	2784.96	2681.38	2664.92	2650.22	2605.37
91.4	2697.68	2722.21	2728.7	2690.4	2845.71	2751.52	2759.31	2811.53	2618.08	2693.29	2669.96	2711.47	2665.85	2656.09	2767.59	2737.64	2681.27	2726.5	2747.1	2676.72	2713.99	2689.88	2717.13	2784.51	2681.42	2664.91	2650.07	2605.19
91.5	2697.35	2722.28	2728.77	2690.54	2845.41	2751.31	2758.88	2811.61	2617.71	2693.31	2670	2711.21	2665.89	2656.12	2767.41	2737.3	2680.78	2725.8	2746.81	2676.43	2713.57	2689.42	2717.28	2784.03	2681.58	2664.71	2649.87	2605.02
91.6	2697.23	2722.27	2728.59	2690.45	2845.04	2751.25	2758.36	2811.71	2617	2693.41	2670.32	2711.07	2665.85	2656.28	2767.22	2736.79	2680.3	2725.28	2746.61	2676.06	2713.16	2689.04	2717.29	2783.51	2681.67	2664.18	2649.52	2604.97
91.7	2697.04	2722.43	2728.29	2690.42	2844.54	2751.19	2757.97	2811.57	2616.27	2693.41	2670.4	2710.87	2665.78	2656.37	2766.98	2736.41	2680.04	2724.89	2746.62	2675.45	2712.55	2688.83	2717.2	2782.86	2681.64	2663.8	2649.12	2604.91
91.8	2697.03	2722.48	2727.95	2690.05	2844.13	2751.15	2757.51	2811.14	2615.34	2693.11	2670.33	2710.57	2665.71	2656.26	2766.87	2736.05	2679.88	2724.6	2746.76	2674.98	2712.13	2688.68	2717.1	2782.51	2681.69	2663.48	2648.93	2604.92
91.9	2696.9	2722.37	2727.5	2689.54	2843.44	2751.18	2756.97	2810.76	2614.55	2692.67	2669.93	2710.42	2665.42	2656.11	2766.79	2735.78	2679.71	2724.37	2746.8	2674.36	2711.98	2688.58	2716.81	2782.44	2681.62	2663.33	2648.81	2604.83
92	2696.88	2722.13	2727.05	2688.98	2842.88	2751.22	2756.56	2809.96	2614.11	2692.35	2669.51	2710.4	2665	2655.86	2766.75	2735.67	2679.51	2724.36	2746.82	2673.98	2712.14	2688.38	2716.47	2782.61	2681.47	2663.27	2648.51	2604.68
92.1	2696.57	2721.85	2726.54	2688.52	2842.56	2751	2756.27	2809.2	2613.98	2691.73	2668.72	2710.34	2664.55	2655.56	2766.69	2735.74	2679.34	2724.25	2746.85	2673.59	2712.4	2688.23	2716.18	2782.85	2681.12	2663.5	2648.2	2604.42
92.2	2696.26	2721.49	2726.21	2687.8	2842.4	2750.55	2756.04	2808.64	2613.91	2691.22	2668.08	2710.47	2664.09	2655.36	2766.55	2735.69	2679.04	2723.96	2746.64	2673.4	2712.78	2687.83	2715.83	2783.32	2680.87	2663.63	2647.89	2604.12
92.3	2695.86	2721.4	2725.79	2687.49	2842.03	2750.3	2756.08	2808.32	2614.07	2690.94	2667.56	2710.53	2663.72	2655.37	2766.26	2735.75	2678.81	2723.72	2746.34	2673.09	2713.02	2687.43	2715.55	2783.54	2680.4	2663.52	2647.5	2603.73
92.4	2695.51	2721.31	2725.47	2687.39	2841.89	2749.92	2756.2	2807.92	2614.28	2690.8	2667.17	2710.36	2663.54	2655.5	2765.97	2735.89	2678.49	2723.39	2746.06	2673.11	2713.26	2687.01	2715.33	2783.44	2680.18	2663.21	2647	2603.29
92.5	2695.25	2721.19	2725.27	2687.29	2841.67	2749.43	2756.25	2808.08	2614.39	2690.64	2666.98	2710.1	2663.4	2655.79	2765.77	2735.77	2678.17	2723.15	2745.86	2672.92	2713.2	2686.68	2715.12	2782.96	2680.03	2662.94	2646.8	2602.96
92.6	2695.1	2721.12	2725.44	2687.13	2841.26	2749.03	2756.43	2808.21	2614.38	2690.69	2666.96	2709.88	2663.42	2656.02	2765.5	2735.61	2677.85	2723.03	2745.62	2672.86	2712.98	2686.41	2714.83	2782.47	2679.89	2662.46	2646.66	2602.61
92.7	2694.85	2720.91	2725.43	2687.34	2840.74	2748.94	2756.53	2808.34	2614.2	2690.73	2666.85	2709.53	2663.34	2656.18	2765.34	2735.58	2677.47	2723.16	2745.62	2672.77	2712.86	2686.37	2714.9	2782.02	2679.66	2661.94	2646.42	2602.43
92.8	2694.55	2720.61	2725.28	2687.26	2840.35	2748.7	2756.34	2808.3	2613.79	2690.63	2666.75	2709.27	2663.24	2656.16	2765.34	2735.52	2677.14	2723.16	2745.58	2672.73	2712.53	2686.49	2714.88	2781.64	2679.42	2661.6	2646.03	2602.38
92.9	2694.2	2720.47	2725.12	2686.77	2839.88	2748.4	2756.11	2808.35	2613.32	2690.37	2666.61	2708.98	2663.12	2656.08	2765.28	2735.39	2676.83	2723.25	2745.43	2672.31	2711.96	2686.72	2714.81	2781.25	2678.88	2661.4	2645.79	2602.57
93	2693.74	2720.37	2724.81	2686.36	2839.15	2748.26	2755.89	2808.12	2612.81	2690.07	2666.44	2708.7	2662.94	2655.76	2765.23	2735.29	2676.44	2723.12	2745.16	2671.92	2711.49	2686.86	2714.76	2781.05	2678.37	2660.99	2645.33	2602.82
93.1	2693.46	2720.2	2724.28	2686.15	2838.66	2748.11	2755.43	2807.86	2612.43	2689.74	2666.35	2708.26	2662.58	2655.43	2765.32	2735.19	2676.18	2722.73	2744.98	2671.57	2711.27	2686.83	2714.91	2780.87	2678.13	2660.61	2644.88	2603.27
93.2	2693.34	2720.05	2723.87	2685.77	2837.94	2747.87	2754.81	2807.23	2612.24	2689.37	2666.37	2707.69	2662.41	2655.1	2765.33	2734.97	2676.1	2722.12	2744.55	2671.31	2710.96	2686.59	2714.66	2780.51	2677.87	2660.34	2644.58	2603.52
93.3	2693.34	2719.87	2723.75	2685.55	2837.31	2747.68	2754.31	2806.77	2612.31	2689.29	2666.34	2707.19	2662.17	2654.9	2765.22	2734.77	2675.9	2721.71	2744.17	2671.16	2710.74	2686.21	2714.41	2780.18	2677.8	2660.09	2644.4	2603.63
93.4	2693.52	2719.75	2723.66	2685.86	2836.54	2747.63	2753.7	2806.43	2612.52	2689.37	2666.5	2706.78	2661.99	2654.48	2765.08	2734.61	2675.66	2721.35	2743.84	2671.18	2710.64	2685.72	2714.2	2780.12	2677.84	2659.73	2644.11	2603.43
93.5	2693.78	2719.64	2723.64	2686.17	2836.08	2747.57	2753.1	2806.15	2612.63	2689.43	2666.41	2706.24	2661.83	2654.2	2764.82	2734.53	2675.48	2721.06	2743.46	2671.13	2710.48	2685.36	2713.89	2780.12	2677.73	2659.43	2643.95	2603.02
93.6	2693.73	2719.6	2723.62	2686.24	2835.36	2747.57	2752.59	2805.86	2612.44	2689.36	2666.26	2705.81	2661.88	2653.89	2764.47	2734.22	2675.1	2720.96	2742.9	2670.77	2710.07	2685.04	2713.17	2780	2677.46	2659.34	2643.8	2602.17
93.7	2693.72	2719.48	2723.5	2686.25	2834.94	2747.49	2752.54	2806.04	2612.09	2689.33	2666.04	2705.48	2661.8	2653.59	2764.31	2734.05	2674.6	2721.12	2742.49	2670.25	2709.6	2684.83	2712.49	2779.99	2677.23	2659.25	2643.54	2601.36
93.8	2693.7	2719.2	2723.17	2685.98	2834.5	2747.42	2752.51	2806.05	2611.56	2688.94	2665.87	2704.97	2661.88	2653.16	2764.12	2733.82	2674.23	2721.22	2741.96	2669.62	2709.2	2684.59	2711.89	2779.87	2676.97	2659.14	2643.3	2600.62
93.9	2693.47	2718.75	2722.78	2685.49	2834.15	2747.39	2752.63	2805.98	2610.9	2688.58	2665.31	2704.61	2661.76	2653.03	2763.87	2733.54	2674.08	2721.22	2741.37	2669	2708.84	2684.24	2711.35	2779.52	2676.66	2659.22	2642.98	2600.03
94	2693.2	2718.27	2722.4	2684.78	2833.77	2747.2	2752.67	2805.85	2610.36	2688.29	2664.87	2704.19	2661.55	2652.95	2763.49	2733.28	2673.92	2721.2	2740.94	2668.56	2708.45	2683.87	2710.89	2779.02	2676.47	2659.54	2642.46	2599.67
94.1	2693.1	2717.91	2722.13	2684.27	2833.42	2747.06	2752.91	2805.75	2610.1	2688.21	2664.28	2703.8	2661.25	2653.09	2763.03	2733.11	2673.79	2721.21	2740.73	2668.36	2708.1	2683.73	2710.76	2778.73	2676.1	2659.6	2641.83	2599.63
94.2	2692.86	2717.84	2721.93	2683.92	2833.1	2747.16	2752.75	2805.42	2610.01	2688.03	2663.81	2703.42	2660.9	2653.23	2762.38	2732.73	2673.77	2721.02	2740.41	2668.12	2707.9	2683.52	2710.84	2778.41	2675.67	2659.47	2641.26	2599.57
94.3	2692.46	2717.94	2721.77	2683.82	2832.77	2747.24	2752.63	2805.02	2610.08	2687.91	2663.49	2703.24	2660.41	2653.46	2761.84	2732.38	2673.59	2720.79	2740.31	2668	2707.56	2683.28	2710.86	2778.32	2675.32	2659.4	2640.75	2599.47
94.4	2692.18	2717.92	2721.66	2683.51	2832.52	2747.12	2752.48	2804.56	2609.98	2687.72	2663.51	2702.87	2660.02	2653.45	2761.39	2731.93	2673.25	2720.62	2740.21	2668.03	2707.2	2683.18	2710.71	2778.16	2675	2659.03	2640.4	2599.44
94.5	2691.93	2717.96	2721.26	2683.35	2832.22	2747.13	2752.39	2804.1	2609.7	2687.38	2663.51	2702.7	2659.77	2653.37	2761.23	2731.53	2673.14	2720.42	2740.06	2667.95	2707.06	2682.96	2710.38	2778.01	2674.69	2658.47	2640.28	2599.21
94.6	2691.72	2717.65	2720.96	2683.16	2831.9	2747.06	2752.07	2803.62	2609.33	2687.02	2663.64	2702.45	2659.35	2652.98	2761.22	2731.17	2673.08	2719.99	2739.71	2667.9	2706.9	2682.43	2709.95	2777.66	2674.62	2657.89	2640.14	2598.96
94.7	2691.65	2717.07	2720.72	2682.63	2831.37	2746.71	2751.83	2803.27	2608.7	2686.84	2663.41	2702.02	2658.97	2652.58	2761.25	2730.91	2672.93	2719.52	2739.43	2667.97	2706.86	2681.96	2709.04	2777.2	2674.52	2657.35	2639.83	2598.8
94.8	2691.67	2716.41	2720.98	2682.56	2830.48	2746.3	2751.68	2802.99	2608.73	2687.23	2662.71	2701.47	2658.59	2651.64	2761.4	2730.15	2672.46	2718.71	2739.51	2667.98	2706.74	2681.93	2708.56	2776.68	2674.25	2656.31	2639.2	2598.74
94.9	2691.76	2715.67	2721.25	2682.48	2829.53	2745.97	2751.42	2802.77	2608.64	2687.55	2661.91	2700.89	2658.07	2650.82	2761.56	2729.63	2672.14	2717.8	2739.43	2667.89	2706.7	2681.63	2707.94	2776.14	2674.05	2655.43	2638.46	2598.66
95	2691.64	2715.19	2722.74	2683.6	2827.87	2745.46	2751.67	2802.56	2610.61	2689.18	2660.26	2700.24	2657.72	2648.88	2761.92	2727.79	2670.55	2716.32	2740.72	2667.76	2706.15	2682.61	2708.56	2776.02	2673.56	2653.65	2637.03	2598.81

## Sheet: A_chlorotica_raw_derivative
Temperature	mean	Allolobophora_chlorotica_individual_1	Allolobophora_chlorotica_individual_2	Allolobophora_chlorotica_individual_3	Allolobophora_chlorotica_individual_4	Allolobophora_chlorotica_individual_5	Allolobophora_chlorotica_individual_6	Allolobophora_chlorotica_individual_7	Allolobophora_chlorotica_individual_8	Allolobophora_chlorotica_individual_9	Allolobophora_chlorotica_individual_10	Allolobophora_chlorotica_individual_11	Allolobophora_chlorotica_individual_12	Allolobophora_chlorotica_individual_13	Allolobophora_chlorotica_individual_14	Allolobophora_chlorotica_individual_15	Allolobophora_chlorotica_individual_16	Allolobophora_chlorotica_individual_17	Allolobophora_chlorotica_individual_18	Allolobophora_chlorotica_individual_19	Allolobophora_chlorotica_individual_20	Allolobophora_chlorotica_individual_21	Allolobophora_chlorotica_individual_22	Allolobophora_chlorotica_individual_23	Allolobophora_chlorotica_individual_24	Allolobophora_chlorotica_individual_25	Allolobophora_chlorotica_individual_26	Allolobophora_chlorotica_individual_27	Allolobophora_chlorotica_individual_28
65	5.57395	5.26197	5.50973	5.06778	7.19157	7.56373	4.44079	5.66137	5.12386	5.78299	4.57172	5.01031	5.89005	6.238	3.73308	5.99589	4.41204	5.06146	7.30569	5.30921	5.49064	6.09243	5.93795	5.71637	5.34643	5.85685	5.76322	4.90639	6.24208
65.1	12.0769	11.4009	11.9377	10.9802	15.5817	16.3881	9.62172	12.2663	11.1017	12.5298	9.9054	10.8557	12.7618	13.5157	8.08834	12.9911	9.55942	10.9665	15.829	11.5033	11.8964	13.2003	12.8656	12.3855	11.5839	12.6898	12.487	10.6305	13.5245
65.2	11.1479	10.5239	11.0195	10.1356	14.3831	15.1275	8.88159	11.3227	10.2477	11.566	9.14344	10.0206	11.7801	12.476	7.46616	11.9918	8.82408	10.1229	14.6114	10.6184	10.9813	12.1849	11.8759	11.4327	10.6929	11.7137	11.5264	9.81279	12.4842
65.3	11.1479	10.5239	11.0195	10.1356	14.3831	15.1275	8.88159	11.3227	10.2477	11.566	9.14344	10.0206	11.7801	12.476	7.46616	11.9918	8.82408	10.1229	14.6114	10.6184	10.9813	12.1849	11.8759	11.4327	10.6929	11.7137	11.5264	9.81279	12.4842
65.4	11.1479	10.5239	11.0195	10.1356	14.3831	15.1275	8.88159	11.3227	10.2477	11.566	9.14344	10.0206	11.7801	12.476	7.46616	11.9918	8.82408	10.1229	14.6114	10.6184	10.9813	12.1849	11.8759	11.4327	10.6929	11.7137	11.5264	9.81279	12.4842
65.5	11.1613	10.543	10.8924	10.2875	14.5694	14.9221	8.57769	11.3945	10.3795	11.8599	9.1855	10.0511	11.6573	12.6478	7.3678	11.8561	8.66388	10.1081	14.7477	10.4714	11.1247	12.351	12.0381	11.3546	10.5611	11.7837	11.595	9.80632	12.5547
65.6	11.0459	10.5263	11.6689	9.15081	13.1661	16.1763	10.8061	10.9787	9.36167	9.9163	8.6338	9.71516	12.7331	11.5669	8.06081	12.9628	9.69679	10.1565	14.0889	11.5508	9.98551	11.1233	10.8909	11.7729	11.3385	11.147	10.9471	9.78035	12.0772
65.7	11.1108	9.48736	13.4137	8.63501	12.6959	19.1647	12.3412	10.0394	8.94022	6.83152	10.1308	10.3693	11.9678	9.54303	8.49892	12.9302	11.4524	10.7208	11.1074	11.9778	10.1604	10.5123	9.93843	13.247	13.3626	11.6838	11.5796	10.2847	11.3756
65.8	11.2351	9.37651	13.6909	8.91698	12.7211	18.4933	10.321	8.22035	11.2349	8.06672	12.0149	11.0391	11.0839	8.63055	9.78261	10.8565	11.8194	10.4695	9.15762	13.466	9.68637	10.4194	9.23415	13.8699	13.7691	12.6411	13.0707	11.025	11.9779
65.9	11.146	9.51136	12.7951	9.31164	10.9719	15.6071	11.0271	7.92934	9.68605	9.26846	11.9774	11.8196	12.3	8.82222	12.3226	10.3668	11.5692	10.4152	7.14372	13.6129	7.22122	9.53024	10.2711	13.7315	12.2678	13.5251	14.7419	11.4614	12.6316
66	11.1675	10.2717	10.9121	11.4251	10.416	13.9284	12.6502	9.04124	8.40153	6.55344	12.5066	14.2405	12.278	7.92432	11.8446	9.60911	11.2696	13.2801	4.89535	11.1231	8.23435	11.1553	12.3627	13.6813	9.83859	14.3499	15.4377	11.3928	12.6054
66.1	11.5819	11.6549	9.2254	14.1462	10.5941	11.8662	9.47775	10.1286	13.1279	6.34983	12.4073	16.446	11.0191	9.25039	10.0145	8.62586	10.6748	14.2369	7.05263	12.2543	10.3594	13.0461	13.9596	12.438	8.24858	14.1878	15.9745	12.0954	13.4531
66.2	11.766	13.0558	8.23237	14.8102	9.46783	8.90279	7.14836	11.48	14.9101	9.93199	11.0168	15.3537	11.5176	11.0785	10.9593	10.0866	10.1877	13.1605	9.83123	13.7814	10.597	12.6552	14.3853	10.9405	7.34827	12.5665	16.3	12.0315	15.1685
66.3	11.3989	12.8586	6.90291	14.7374	8.57296	7.92307	9.87872	12.806	11.8736	11.2278	10.1659	14.2065	10.9999	11.4108	10.5214	11.6492	9.74243	14.4331	10.062	11.6968	10.7971	12.8273	12.8923	10.6203	5.98814	11.4911	13.0914	12.0338	13.7056
66.4	11.5338	12.1884	7.8086	15.043	10.2039	9.74211	10.2384	12.453	13.5798	10.9273	12.1046	14.5859	9.19182	12.0758	8.6793	11.9284	9.8482	15.3779	11.088	10.7891	13.5369	14.0579	10.5882	10.7948	6.88328	11.1256	10.146	12.2516	11.4649
66.5	12.1466	12.9157	11.1709	13.6906	12.0725	9.7005	9.52022	11.1296	15.5727	12.329	14.3515	11.88	9.8868	13.9035	10.7438	12.709	10.6321	14.9435	13.2312	13.2166	14.3265	14.2939	9.48292	10.6711	10.7465	10.75	9.98421	12.1128	11.5027
66.6	12.059	12.9535	12.265	11.17	12.0734	9.16933	12.2401	10.5892	11.7542	13.6687	15.0433	9.02824	11.0823	13.7093	12.8561	13.5841	10.6913	15.282	12.1047	13.0211	12.6012	14.4896	8.36191	11.6137	13.7713	11.5134	9.38127	11.3744	9.87796
66.7	11.9126	13.0021	11.2528	9.81849	11.8768	9.95389	13.6916	8.96024	9.87504	12.7493	16.4782	9.52356	11.8034	12.833	11.6989	12.0646	10.8573	16.4593	12.2839	11.8401	12.7959	14.1297	8.9897	12.3966	15.7259	12.1585	8.51045	10.4008	8.6836
66.8	12.3085	14.2542	12.525	9.39872	13.392	10.7366	12.3086	7.84109	10.686	10.6863	17.6174	10.5743	12.3379	13.4607	12.0946	10.9935	11.0442	15.5811	14.5842	11.9575	12.8223	13.1434	11.5984	12.3382	18.2437	11.1109	10.75	10.2716	10.0804
66.9	12.4137	15.6425	13.4879	9.65165	13.0944	10.3064	11.7744	9.33148	8.52209	10.5443	15.9942	10.4841	12.5404	12.7688	14.0963	11.8718	11.5341	13.2253	16.1529	12.0181	10.4936	11.5684	13.1673	12.901	18.6138	11.1813	13.5824	10.1781	10.5956
67	12.1142	14.0996	12.4498	10.197	11.5569	11.3896	13.2219	9.51185	7.24426	11.6419	13.662	12.4387	11.0751	11.1538	13.1104	10.6376	12.1623	11.4905	15.7977	12.5167	9.72203	9.01298	13.8659	13.263	17.4246	12.5122	14.3077	11.0159	10.518
67.1	12.4008	12.0755	14.0628	11.6509	12.8627	14.3266	13.9199	8.79485	9.14381	12.0882	13.213	14.0733	10.2762	11.4651	12.0694	10.005	12.4644	10.0555	15.5388	12.1493	12.009	8.21873	14.8313	13.7644	16.3018	12.2032	15.0616	11.5302	12.4093
67.2	12.7273	11.4606	16.4096	13.4207	14.8735	15.8279	13.0213	10.5837	8.79341	11.9205	12.3317	13.0491	10.4763	12.8653	13.5302	11.2165	12.9321	7.73105	13.6707	10.6287	12.6133	10.2321	15.3375	15.1831	14.6141	13.2067	15.6221	12.0853	12.5159
67.3	12.7222	10.4412	17.0467	13.183	14.7919	16.5289	11.4256	11.0554	9.32681	13.2157	10.5534	11.9149	10.7686	12.4913	14.6239	11.3075	13.7613	7.39878	9.82715	11.3552	13.1057	12.25	12.9977	16.1312	12.954	15.8792	15.2784	12.891	12.4762
67.4	12.7005	9.28043	18.5765	12.8175	14.1153	15.5057	12.1745	10.0494	11.7175	14.7736	9.14212	10.9652	10.9045	12.7469	12.8764	10.8197	13.3828	9.42808	7.20322	11.4861	15.2974	13.6991	11.2525	15.8191	12.4899	15.3509	14.524	13.6427	13.9487
67.5	12.5119	10.8409	18.4125	12.5484	13.9949	13.8176	12.347	12.2833	11.6263	13.9217	9.52391	10.9438	11.5794	12.8139	11.6268	12.7792	12.481	9.36001	5.98144	10.1495	15.2328	16.2364	9.4295	15.7553	12.529	12.4998	12.7927	13.224	13.3598
67.6	12.1482	13.2815	16.6467	11.4873	13.3615	13.1039	11.3485	13.1877	9.87115	13.2642	9.78372	12.1412	11.7648	10.7425	11.4157	13.1521	13.4346	9.74045	6.67352	11.1601	12.5151	15.7459	7.49243	14.7339	12.187	12.4064	10.8519	13.1884	12.6799
67.7	11.9001	12.6774	16.2688	9.35891	12.968	12.4282	12.1259	11.6524	11.1173	14.2512	9.8256	13.7229	10.8806	8.10897	10.9351	11.914	12.6669	12.4428	8.79324	12.845	12.3497	14.2616	5.19578	12.7312	11.2348	12.3063	9.79184	14.1537	13.38
67.8	11.8393	12.3409	15.0211	9.82497	12.0047	11.8467	13.9596	12.0424	12.4781	13.7401	10.5031	14.3249	11.7387	7.4778	9.96111	12.9568	11.772	12.8707	11.8594	12.3081	12.3801	12.8895	6.87196	10.1688	10.4402	10.7454	10.9219	13.6999	12.769
67.9	11.9366	13.6425	13.5998	9.96402	12.2701	12.8121	12.7167	11.8537	11.9621	12.5487	11.5861	16.6322	13.2509	7.37644	10.0017	13.8114	12.7444	11.9855	13.3144	12.3472	10.8299	10.9996	10.7874	7.9725	10.7247	11.2263	11.6363	13.3931	11.1616
68	12.3949	13.4418	14.4675	9.45939	12.9257	13.7225	10.3824	9.98248	12.8024	13.7874	12.2828	16.4261	13.2011	8.0685	10.6469	12.1323	12.3684	13.3728	15.3884	13.8309	11.6007	10.6817	12.6974	8.14548	10.8512	13.1082	12.3104	12.5504	13.0184
68.1	12.846	13.1248	14.7135	10.5064	12.7524	11.9131	9.86772	10.6982	14.7356	14.6886	12.3057	13.4581	13.9392	9.57797	11.4763	12.4268	9.48987	15.0015	15.7733	13.6321	12.8817	11.8001	14.0408	9.77749	11.1197	14.1566	14.5232	11.2407	13.4971
68.2	13.0217	14.6751	14.1442	12.6779	12.9792	11.475	8.76676	12.8436	14.2553	13.5149	12.5657	13.2506	14.7753	11.7577	10.9289	14.3204	8.63646	14.2594	13.9254	13.3471	11.0798	12.19	15.0369	10.3975	12.5326	14.4809	16.1302	11.5907	11.893
68.3	12.9212	15.7227	15.1552	13.3268	13.6805	12.1432	8.47102	13.3713	12.066	12.2472	12.3647	13.8945	12.9766	13.2947	10.0142	13.085	8.15717	13.6544	13.1328	14.0573	10.749	12.3734	13.5751	12.8067	13.0342	14.3886	14.3323	12.2563	12.559
68.4	12.7718	14.1478	13.6703	13.1709	14.5605	12.6444	9.49924	13.7773	11.9681	11.4239	12.9725	11.3788	11.9934	14.0397	10.9402	12.4932	6.52816	13.8357	13.1524	15.2279	11.5032	13.7636	10.5444	16.4517	11.7	14.2509	13.2203	11.6862	13.3259
68.5	12.3191	12.2538	11.667	14.3192	14.9507	12.8983	10.2836	13.4196	10.8007	9.99829	11.4319	10.6749	13.3082	14.0543	12.152	13.4251	7.0864	13.3013	11.6481	14.093	10.8395	12.3855	9.7378	17.2174	10.3878	14.0915	13.9744	12.8618	11.2123
68.6	12.0754	11.7186	13.1433	14.8461	15.4827	13.0921	10.4101	11.4692	9.41573	8.41259	11.0941	13.7183	12.6193	14.3202	11.7977	11.94	8.97103	12.6084	11.1605	14.3585	11.3062	11.2188	10.0382	16.7128	9.85632	13.3468	13.5806	13.7701	11.1049
68.7	12.1208	11.7101	14.8387	14.5133	14.9869	12.7179	11.3356	8.67233	9.42192	8.413	11.6879	13.2639	11.342	13.2662	12.485	9.30104	9.944	13.4227	12.4258	15.7856	12.9814	10.5691	11.7353	16.8113	10.5999	12.2898	13.4788	11.3807	13.1981
68.8	12.1223	11.758	13.4934	14.2398	14.0463	11.5614	10.5174	6.496	9.40927	9.93055	12.3679	11.9375	11.855	10.7252	13.602	9.57022	9.99333	14.9368	11.8858	15.3622	13.2709	10.9182	13.5171	15.9753	12.395	12.9684	14.3321	10.8456	13.0641
68.9	12.1067	13.5384	14.1457	14.437	12.4194	10.5174	9.34968	6.83813	8.55607	11.4029	12.4376	12.5449	11.0249	8.84352	11.8411	9.02288	10.3846	15.4042	11.6017	13.4206	13.6487	12.0445	13.5914	13.8345	14.5512	14.1077	14.3738	11.51	13.9939
69	12.3965	15.777	15.7619	13.3233	12.977	9.26227	10.2394	9.01056	10.3944	11.6334	14.4483	11.0576	8.58115	8.24744	10.1257	8.82784	11.4413	15.6428	12.4237	13.5947	12.8786	14.7068	14.6963	10.9287	16.4798	14.2844	13.8112	11.1265	15.4136
69.1	12.3081	16.1372	12.0482	11.1873	13.4158	10.0616	10.673	10.9069	11.556	12.1505	15.3431	8.47798	7.86763	8.36507	10.6576	10.7815	12.0885	14.3636	12.0806	13.0929	10.837	17.3662	15.4757	8.78088	17.0677	12.8705	13.2732	11.7838	15.1328
69.2	12.2527	14.9444	8.82367	10.1503	12.2173	12.8166	10.6096	12.3758	12.0214	13.2396	13.9236	9.69949	8.5316	9.76304	10.2601	12.6081	11.9136	13.1822	11.5682	10.9348	10.4172	18.5652	14.4414	9.33821	16.1763	12.8924	12.0409	12.713	13.9966
69.3	12.753	13.2686	10.1205	9.73694	13.6747	15.5278	11.6869	13.7142	14.8894	13.6399	12.7367	10.3478	9.41122	12.7051	9.57717	12.7337	12.6203	12.2254	13.212	11.5643	9.96553	18.5503	14.2773	10.2264	15.8054	14.3173	11.6173	12.7242	13.2875
69.4	13.0837	11.3417	10.8848	9.79543	15.7173	17.5926	12.4128	12.7905	16.2103	13.0219	11.5914	10.3391	11.2526	14.3075	11.6351	12.9698	13.5415	11.0132	13.538	13.2982	9.63814	16.8004	16.0588	10.7582	15.4948	13.5178	12.4608	12.8489	12.0269
69.5	13.0709	10.7763	10.8854	11.7917	13.0519	21.0793	12.1859	10.2896	14.8961	12.788	10.5262	14.1455	12.7132	15.6499	13.405	11.8092	13.2264	10.1636	12.6888	13.2429	10.5272	14.514	15.2701	12.2894	14.3885	12.8106	11.5262	12.7817	11.0996
69.6	13.1252	11.0044	14.4344	15.4254	10.357	21.9257	13.2121	9.49751	13.6322	11.2121	8.87819	15.7527	13.2505	16.2198	13.7467	10.1661	12.0984	10.763	12.7557	12.4985	11.9247	11.0453	13.8732	14.9649	14.5798	15.2225	10.5744	13.0053	10.2103
69.7	13.0951	11.4453	17.3128	17.679	12.4013	19.1215	15.4607	10.0883	13.3882	8.96644	9.59076	13.2389	13.8216	14.8049	13.5533	10.8983	11.1981	10.628	12.246	13.068	12.0832	8.93275	13.9381	14.9496	13.8046	16.29	11.2538	14.4406	9.99036
69.8	12.5943	12.4046	17.4697	17.5503	13.0315	16.4098	15.5278	11.259	11.0061	7.97035	11.5968	13.4103	12.8948	13.1195	14.4966	11.7719	10.3253	10.4271	10.2085	12.471	11.6024	9.13173	12.7377	12.7082	11.3632	13.7739	11.0059	14.2313	10.2889
69.9	12.1521	13.1245	17.2402	16.955	11.3216	14.0191	15.1008	13.0423	9.65408	8.13731	13.2955	13.6341	11.1674	13.3387	14.8195	11.5231	9.1539	11.8729	10.1463	11.1655	10.4523	10.2826	10.4868	12.5428	9.89017	12.7633	9.63857	13.7021	10.1058
70	12.0436	12.8364	16.206	15.7841	13.1402	11.7198	15.9713	13.8546	10.2693	10.4706	13.2919	9.5649	11.2263	11.8149	13.0062	13.3992	6.82201	12.6901	10.9701	11.8606	10.3583	11.3692	9.23516	13.5266	9.43421	13.083	11.1227	14.5716	10.5495
70.1	12.0967	11.5884	14.0747	12.7443	16.5433	10.8543	13.7409	12.5476	11.9873	14.0919	14.4322	8.12732	11.5017	10.4131	11.8029	14.3932	6.96354	12.5857	10.3703	13.3416	10.6898	14.1712	9.33607	11.5043	9.0602	11.5345	13.44	14.1404	11.1015
70.2	12.1361	11.435	12.3087	9.70937	15.2943	10.6217	8.95739	11.4028	12.561	16.4206	14.2625	10.1415	11.2294	11.5361	13.1234	12.0029	8.92392	13.2884	10.3965	14.2151	10.4071	17.6385	8.74826	10.3464	10.6577	10.3999	13.8422	13.1643	12.5776
70.3	12.4736	13.2113	12.2835	10.413	12.5923	11.8821	9.33514	9.07844	12.3569	16.5155	12.6537	10.1234	12.6076	11.795	12.3312	11.3371	10.194	13.2081	11.9382	15.4073	12.0168	18.2979	8.58678	13.2972	12.3393	11.0437	14.9142	13.2924	13.7146
70.4	12.9749	14.9407	13.5701	11.3042	13.8857	12.7188	11.3203	6.88653	13.0687	15.7695	12.2559	10.4733	13.2697	11.0111	11.2919	12.2694	11.8666	12.8941	12.5276	16.0211	15.1352	17.2641	8.71171	14.1081	13.0528	11.0939	17.0788	13.2739	13.724
70.5	13.3025	15.3598	15.5607	10.9764	14.5393	11.5195	10.3968	7.07472	12.8215	13.2096	12.4756	12.5117	12.1124	11.9181	13.7805	11.5043	13.9994	14.4248	11.5489	14.9412	16.1427	16.4557	10.459	13.7437	14.7589	10.8118	17.7418	12.577	14.5346
70.6	13.3347	16.6525	17.9553	11.8382	12.9371	10.9235	11.4355	8.82993	11.4783	10.7789	11.6502	13.829	12.2914	12.4561	14.7944	11.0406	13.9096	14.2564	12.7821	14.3357	15.8619	14.7188	10.3919	16.1638	15.1069	11.7379	15.4743	11.9226	16.3069
70.7	13.2554	17.5516	18.497	13.1188	13.4593	11.0861	13.6877	10.2315	11.6319	9.96396	11.7556	13.7581	12.203	10.8021	14.1946	12.6826	11.978	13.3612	14.2028	13.6832	16.566	12.6712	11.0733	18.1525	13.8256	12.7633	13.6971	11.1594	14.9332
70.8	13.0797	15.1766	17.2938	12.6314	14.9083	9.69354	11.7936	12.3914	12.3485	11.5407	12.2636	13.9799	10.8352	11.1452	15.3162	11.9575	11.9032	15.3362	13.1144	11.6053	15.6937	12.2382	13.5122	15.6655	14.0658	13.1169	12.6292	11.3051	12.9805
70.9	12.7562	13.1678	15.6082	11.5667	14.6957	10.1156	8.87124	13.7881	11.9824	12.5391	11.8465	13.4143	10.3585	12.1645	15.2514	9.77592	11.4273	16.0621	12.1871	12.6213	12.4269	13.4027	15.1684	14.4577	13.9211	14.509	10.7052	11.3419	13.623
71	12.3873	13.1029	12.7102	11.1857	14.2733	11.9597	7.78404	14.4457	12.8893	13.5026	12.2284	12.6647	11.3723	11.6337	12.1244	9.56178	10.0336	13.7493	13.0325	13.9935	11.704	15.7331	14.5279	14.3235	12.5263	15.0835	8.85723	10.1639	12.5831
71.1	12.4965	13.035	9.78627	10.6351	13.8704	13.6551	8.28044	13.9339	13.6444	14.9641	13.0846	11.8606	11.1534	10.8888	9.72039	10.4213	10.8449	15.2946	13.103	14.8534	12.5951	18.0287	14.881	11.7706	12.7487	14.7136	9.92416	10.799	10.7449
71.2	12.7302	12.5559	9.20829	11.278	14.1791	16.4813	9.56151	12.5802	12.083	14.2525	13.1705	10.4292	10.5919	11.7032	7.67066	10.1093	13.4758	16.7363	13.3592	16.3907	13.1267	18.4011	14.2039	9.78016	12.5125	13.4314	12.063	12.5434	12.1406
71.3	12.6769	13.1194	9.81137	12.7004	15.2574	17.673	11.3938	11.9168	12.0388	11.9856	13.0322	9.196	11.1651	11.5545	5.58484	9.82594	12.7337	14.1554	14.2352	18.084	13.5422	18.2076	11.3044	10.5667	12.471	12.3057	12.8464	12.8448	14.541
71.4	12.8693	14.3907	9.44873	14.2072	13.9526	16.8621	14.3055	10.3571	12.1174	11.9368	12.4405	10.1973	12.2412	10.8588	5.3889	11.0545	12.2318	12.4624	14.0579	17.6327	14.9236	18.629	11.482	10.2848	14.67	11.7947	13.4965	14.7298	13.9259
71.5	13.1085	13.8873	11.1816	15.733	12.7164	15.8612	16.5281	8.87076	10.0348	11.4063	10.9553	12.117	12.1913	10.1216	7.02239	10.8826	14.7934	13.0117	14.7968	16.781	15.1207	16.6131	13.2002	10.4542	15.0759	10.8053	14.5365	16.984	13.3796
71.6	12.9364	12.9049	14.7104	16.5964	13.5872	14.4021	15.6259	8.8351	9.4627	9.6547	10.4135	12.0139	12.0573	10.0541	9.75701	9.5353	14.3521	11.5576	14.7532	15.4959	14.1837	14.5525	13.2262	12.6666	14.4293	9.55811	15.0608	17.5924	12.9153
71.7	12.7524	13.5854	15.6387	15.4477	12.7979	11.9645	12.9339	8.81077	11.1953	11.2123	10.4209	12.848	14.0639	10.5104	12.2245	9.59315	11.5509	10.3248	12.6551	13.5964	11.9607	14.8579	13.511	13.3746	16.8952	10.915	13.5645	17.3458	10.5589
71.8	12.992	14.2375	14.839	13.5585	10.9949	11.4152	11.5168	8.74982	12.2659	12.4319	10.6965	14.933	14.7656	9.51545	14.8973	10.945	10.8498	12.2259	13.0131	11.8634	11.4848	15.6556	14.9176	15.1172	17.6203	12.9012	13.1285	16.1433	8.15119
71.9	12.9254	13.6126	15.4401	13	13.5958	11.56	8.9141	10.7289	13.2585	10.9482	11.3491	13.9567	13.0664	8.62429	15.7978	11.924	9.1831	14.4944	14.7689	10.7596	12.3545	16.235	12.4083	17.2296	15.799	12.0578	13.7852	13.6362	9.01824
72	12.9228	14.3474	15.2307	11.8457	16.081	13.0557	6.87812	11.9931	15.3852	10.4729	12.1193	12.111	12.6628	10.5803	16.5461	13.1264	6.68176	16.0914	13.0733	11.8561	11.8862	17.1875	9.721	16.5721	16.0834	12.279	13.3435	12.8621	10.3478
72.1	13.3187	15.3018	12.6512	11.7827	16.5063	14.7972	8.76256	12.6077	16.2667	10.6361	13.1569	13.9535	13.763	12.8058	16.4141	13.9692	6.82635	17.4622	12.1035	12.0351	12.5897	17.6686	10.1688	14.7042	15.9158	13.2342	12.6834	11.8967	12.1894
72.2	13.6533	14.7619	13.2938	13.8734	18.2089	15.7671	12.2271	13.7274	15.788	8.07567	14.166	13.3929	12.2671	13.0648	15.9187	12.8002	7.7873	18.1411	14.1193	11.574	14.7467	18.3016	10.601	15.0507	13.8342	12.4181	13.5828	10.616	14.9041
72.3	13.5303	14.5265	15.5003	15.8392	20.1453	17.2598	13.5976	12.9903	14.3766	6.72996	13.7509	10.2426	10.915	14.3541	14.0376	11.6867	8.64181	16.553	12.3393	12.6369	14.5044	18.2174	10.6704	13.8215	12.8512	12.3705	13.5124	12.0501	16.0984
72.4	13.6015	15.1697	16.6475	16.4675	18.1987	18.4164	14.9865	11.8224	12.968	8.63966	13.8309	11.3471	14.1442	15.7089	13.4199	10.2985	10.505	14.8361	10.0173	12.5937	13.0447	15.3506	14.0977	12.1549	12.7438	14.563	11.7674	12.3742	15.1124
72.5	13.7769	16.2087	16.3771	16.1318	17.1562	16.8661	16.771	11.4598	11.9828	11.171	15.8926	13.7556	15.4388	14.9822	12.8243	8.04887	11.7583	13.596	11.839	10.0254	13.3381	14.0658	16.4875	12.4009	12.6738	16.0786	11.5054	11.8038	14.3061
72.6	13.4668	16.0675	15.7032	15.375	17.3018	15.4873	15.4467	11.3071	11.5942	12.6453	14.0029	12.8272	13.5814	13.5809	11.7759	7.15614	11.3849	12.343	13.3732	10.1059	12.6444	15.3122	16.0684	13.101	12.9785	16.5499	11.02	13.4085	13.4777
72.7	13.0572	14.715	14.0794	13.1597	14.8227	15.306	12.2769	12.0267	10.8577	15.1537	11.2641	14.3969	13.5267	13.2224	11.7792	8.16722	10.9931	11.7971	12.6456	11.087	11.5481	14.8252	16.0776	13.5361	12.372	16.512	10.5082	14.513	11.8527
72.8	13.1198	13.5016	11.9308	11.2301	13.1048	14.1129	11.9868	12.6144	11.5877	17.9321	12.2065	17.6621	14.0353	13.3447	11.5916	9.16808	11.3741	12.3445	14.4266	11.4895	12.5547	14.2904	16.5192	12.6353	11.5917	14.4381	11.5723	13.5043	12.5501
72.9	13.116	11.6676	10.0625	9.66533	13.9948	13.3888	13.0083	12.3716	12.2585	17.3266	11.1476	16.7669	10.4908	12.7228	11.8038	10.2699	11.5604	13.2617	16.1829	13.8997	14.4397	16.5257	14.7003	11.5416	11.959	12.5211	13.8442	14.2406	13.8783
73	12.8062	10.4283	11.2242	10.2542	13.0281	13.3572	12.4886	12.8141	11.1635	14.4189	7.72499	14.002	9.36034	12.1867	12.0097	11.5177	10.8479	13.4483	15.6157	16.593	14.7867	17.7454	12.4594	12.002	12.1803	11.9857	14.5329	14.9171	14.0567
73.1	12.9415	11.0835	13.5224	12.4087	11.386	12.2973	12.2551	12.1345	11.1413	14.0093	9.18351	12.4999	10.8011	12.0653	13.1282	13.177	11.0422	12.951	14.6013	16.4268	15.0108	16.9378	12.9876	12.9007	12.6168	11.6926	16.4574	12.9503	13.2396
73.2	13.2729	12.7435	14.1625	14.3699	13.6673	11.2749	13.7973	9.62544	11.175	14.0135	12.3815	11.9163	10.3932	12.0276	13.1252	14.591	11.5874	13.6189	14.0864	16.1941	15.1889	16.2369	13.7144	11.2937	14.6914	11.871	17.5663	12.5232	13.2236
73.3	13.3955	14.4794	15.7459	15.6587	15.3095	11.5856	12.7404	9.9768	9.98227	12.1756	12.8517	11.1488	11.3052	12.2476	14.2992	13.759	10.6558	15.4121	14.3099	15.6317	14.0266	15.5449	12.9042	11.7908	16.1239	13.6164	15.5895	14.6833	11.7764
73.4	13.3931	14.768	16.9622	17.3519	15.7845	11.9183	10.7853	11.3924	11.0896	12.3436	14.692	11.6779	12.6014	12.8723	14.2187	12.4624	9.51928	14.5291	14.1534	13.6703	11.2589	13.9146	12.7034	14.6917	15.5439	14.1963	13.9374	15.3014	10.552
73.5	13.5858	12.8826	15.7364	18.9346	18.2016	12.7313	10.5557	10.9998	12.3017	13.6739	17.7803	13.4761	11.8978	12.8339	13.5959	12.708	9.24396	13.4213	13.5288	12.0416	11.0103	13.8089	14.0466	14.7727	15.3747	13.6214	14.282	14.6301	11.4166
73.6	13.6465	12.0554	14.7846	18.1307	20.6445	14.9893	9.66482	12.1251	10.5711	12.4865	18.6695	14.1278	11.1093	12.4732	13.4338	11.9511	9.97495	15.0393	13.2026	11.068	12.0095	14.226	12.9627	13.9961	15.5098	14.3808	13.6039	15.9123	11.77
73.7	13.6279	12.5237	15.4044	16.6252	19.3388	16.5531	9.09144	14.2945	11.0219	11.4101	16.7694	12.5796	11.1386	12.9893	13.6166	10.8914	11.4012	14.8474	13.4696	11.4014	12.6386	14.6828	11.6622	14.392	14.733	15.3554	13.2198	16.8888	11.7159
73.8	13.3616	11.8834	14.6538	14.2494	18.1876	15.1906	9.43151	13.5008	12.6319	11.6489	14.8503	11.302	9.76605	12.2716	12.9085	12.1293	12.8894	12.1437	12.59	12.2785	14.2923	15.8102	12.4859	14.3674	13.547	15.5369	15.2403	14.7279	12.4501
73.9	13.0141	13.2484	15.3866	13.6481	17.024	13.806	8.90684	12.2433	11.426	10.4163	14.1272	9.9963	9.84422	10.6696	12.4467	14.3777	13.6145	11.6684	11.7497	11.2958	15.9685	17.4744	12.8758	11.872	13.0479	15.4939	15.3173	13.2683	12.0573
74	12.5684	15.5879	17.2041	12.9977	13.4035	12.6235	7.99897	11.7764	11.7139	9.76824	11.6744	7.79561	10.9103	11.1749	12.843	15.5147	13.3864	11.8217	11.6193	11.0729	14.642	15.725	11.6812	9.47971	12.8739	14.9356	14.3307	13.4139	10.8581
74.1	12.1827	15.2058	17.4365	10.6632	10.326	10.3331	11.1596	9.6065	13.6013	11.0322	9.50859	8.85887	12.3757	12.0073	11.2319	14.8287	12.0391	10.0855	12.1213	14.3871	13.0688	13.413	11.4336	8.29132	12.1647	12.9603	13.9723	12.5938	12.1146
74.2	12.0118	14.85	17.4266	9.83773	10.3826	9.56303	13.5687	7.69935	14.5652	11.3422	11.1309	11.1328	14.0483	10.5199	9.77564	12.8805	10.2853	8.97095	11.7905	15.222	12.7706	13.4304	10.9526	8.92193	11.6054	11.0296	13.6385	10.9279	13.1861
74.3	12.0958	15.1231	18.038	12.7611	10.2293	11.372	13.8455	8.98002	14.7098	10.2998	12.7174	11.8721	14.5981	10.2454	9.88342	12.0133	9.51418	9.71385	10.6586	13.7559	10.9892	12.6492	9.08299	9.9851	12.255	10.5469	12.4795	10.897	13.2441
74.4	12.7887	14.1738	17.1958	12.6507	10.2385	12.4904	15.2724	10.2794	14.5103	11.8552	13.1021	12.9693	14.6282	11.4083	10.2474	10.7955	10.3195	10.7861	10.4354	15.2374	12.0605	13.2016	9.07946	12.1582	13.5284	11.7677	14.0326	11.8215	15.1241
74.5	13.527	14.149	15.2444	11.5145	12.2724	13.9259	16.5035	10.9343	14.1006	13.9917	14.9561	14.7543	14.221	10.8446	9.51253	8.42752	12.296	12.5482	10.0097	17.3826	15.1759	16.223	11.2901	14.8882	13.0977	13.2337	15.3698	11.4325	16.3791
74.6	13.8409	15.1596	15.1043	14.0613	13.871	16.172	13.6279	13.7973	13.9905	13.6265	15.9563	13.8492	12.4496	10.4707	10.8011	9.18163	13.6488	14.8675	9.68232	15.0833	15.4834	18.6464	13.0465	15.7415	12.7427	15.6495	13.9601	10.9113	15.5558
74.7	14.0962	13.8153	14.7375	16.5091	14.8054	16.3401	10.8467	15.6755	12.556	13.8442	14.1598	13.9533	11.3185	10.6469	12.5288	11.2696	14.8867	17.0476	10.816	13.504	14.9101	18.8934	14.766	15.7243	13.8821	18.1365	13.4502	11.0515	14.8582
74.8	14.3274	12.8294	12.9467	15.9559	16.0939	15.5985	11.6091	14.1243	10.9805	15.7196	12.9085	15.9985	11.2082	10.1073	12.6534	10.3879	14.6982	18.2636	13.282	14.9539	16.117	19.9508	17.1716	13.8565	15.0809	17.9316	14.0248	10.8034	14.6948
74.9	13.7683	13.9705	12.2789	15.6879	16.561	16.5315	11.7909	13.1606	11.7394	14.0357	11.528	16.0902	11.8269	10.5596	12.8912	9.56073	12.7266	17.8757	14.4253	14.5365	14.5633	17.9352	17.0887	10.6008	15.1321	14.7927	12.3788	11.0942	13.0869
75	13.4177	14.3446	13.279	16.2995	16.1489	17.9164	11.7897	13.293	12.1747	11.0002	9.82824	16.0585	13.316	11.2323	13.4494	11.1206	10.5011	17.1319	16.5562	11.3057	13.3246	15.3167	15.2452	8.77163	16.7023	12.8569	11.4835	12.8878	11.3632
75.1	13.5416	14.7984	11.9623	15.1379	16.4182	17.3048	12.548	11.3917	12.7812	11.4794	11.3794	16.4965	13.3893	10.683	12.2146	11.6415	8.74851	16.8123	18.3874	11.7474	14.4496	13.9775	14.1811	10.1399	18.2719	11.7089	12.4653	14.4896	10.8767
75.2	13.2766	15.6699	10.266	13.6488	15.1935	17.2955	13.1947	10.8889	14.594	11.5894	13.1106	14.4857	12.4879	11.7036	10.8351	11.681	5.90698	16.2023	18.4843	14.0618	15.0208	12.9384	13.4678	11.2016	16.5335	10.0637	12.4794	15.7198	10.3543
75.3	13.2816	16.3341	12.1835	14.1543	14.4337	18.2495	14.2029	12.0044	15.7154	11.1803	13.4939	10.7746	12.8389	13.2902	11.4252	13.039	5.15063	16.2989	17.8041	13.54	14.875	11.7465	12.2066	13.3041	15.6696	9.89801	12.5218	16.938	10.0941
75.4	13.8036	16.2064	12.3908	15.4832	15.3361	16.6531	15.5719	11.1768	14.9341	13.005	14.535	9.96065	12.9999	12.8589	11.6477	13.9183	7.92222	18.5499	18.1767	14.1552	14.9555	11.9602	12.0088	17.5955	15.6732	12.4395	12.8645	16.4734	10.5143
75.5	13.8785	14.8387	10.8969	14.4189	16.3713	13.9049	14.3573	10.1278	15.4747	14.2864	15.9915	10.5038	12.3554	13.0283	11.8082	13.1883	9.6334	18.4928	17.4964	17.3515	13.5719	13.9984	12.0267	20.4135	13.2544	14.169	12.2918	15.3273	11.532
75.6	13.7789	13.4717	12.8446	13.8815	16.3841	14.1887	13.2808	9.85262	16.7747	12.7392	13.7903	10.8097	13.9061	14.1456	12.3537	10.7538	10.8409	16.6615	15.9157	17.1002	12.6711	15.7424	12.504	18.9885	11.4895	13.7316	13.2755	15.3143	13.5558
75.7	14.0216	13.689	15.0543	13.8281	17.0651	14.0486	13.7163	8.92215	16.7239	11.6684	10.9894	10.9919	16.3694	13.9468	12.8812	10.2747	14.3119	15.7372	15.6215	14.5621	13.3553	16.875	13.3267	16.6038	12.4917	13.2724	14.5317	15.3589	15.632
75.8	14.0763	14.3906	14.1895	12.191	16.9364	12.7966	11.6555	9.71237	17.5339	11.1058	10.5204	13.4727	15.3295	12.7875	12.8215	11.4346	16.237	14.6502	15.2985	15.2314	13.9859	17.2043	13.6431	15.8105	11.7283	14.175	14.5802	16.0552	17.0875
75.9	14.1618	13.837	14.5492	10.5882	15.4005	14.8876	9.52868	12.4439	19.1385	11.7623	10.6701	15.2838	13.1808	13.5143	12.6091	11.6723	13.9768	12.1083	14.3647	16.0541	15.3997	18.214	15.4076	13.8532	11.5038	14.7005	15.7657	15.7747	18.2914
76	14.6604	13.9635	16.399	11.9964	14.7388	15.849	11.8008	14.3651	17.8888	13.3369	10.1662	13.961	12.604	14.3893	13.6555	12.918	14.187	11.8645	14.08	15.4617	16.8631	17.279	18.584	11.8278	13.8906	15.4757	16.8451	15.3826	19.0882
76.1	15.1155	14.1861	15.6755	14.7897	15.0001	14.115	14.769	15.9662	14.1641	15.4431	10.4059	13.9449	11.8031	14.346	16.2636	16.0033	15.4726	13.8265	14.8658	15.4718	17.8105	15.4963	18.6912	13.1625	15.8408	17.3376	17.3619	15.0541	17.2559
76.2	15.2681	14.5551	14.7463	16.3692	15.2549	15.0609	15.1084	17.0026	11.6585	17.2465	13.5469	15.4344	9.76324	14.8474	17.6546	15.6455	13.1915	15.6099	13.8072	15.9688	17.2486	14.3542	17.2804	15.6335	16.118	18.6504	18.4274	13.9134	15.0391
76.3	15.0076	14.951	14.5638	17.561	13.9283	16.9208	15.6861	14.955	10.0649	16.7576	15.1086	13.3326	11.8187	15.9129	17.918	13.6092	11.2533	15.7482	12.8349	14.7617	16.2808	14.4415	16.7111	15.8792	16.0913	17.1404	19.4869	11.9748	13.385
76.4	14.6008	15.477	13.5953	18.2818	13.6025	16.2206	16.8096	12.4835	8.77606	14.5081	14.0712	11.8568	15.3569	14.8017	19.1512	14.0127	11.7465	15.5298	13.4027	13.2091	15.4342	13.2046	14.3987	15.7523	15.2966	15.2542	19.1096	13.2509	11.8899
76.5	14.1347	15.7901	11.098	16.5174	13.8307	17.1451	15.6615	11.242	10.3752	13.9502	14.4608	13.8252	15.4179	12.715	18.2716	12.4458	10.9371	16.892	12.9985	12.1887	15.7473	12.3581	10.696	16.1904	13.2468	14.3374	18.3528	14.4626	11.9805
76.6	13.7113	15.317	10.2314	13.0079	13.9484	18.7452	14.5325	11.1588	14.0928	13.7851	16.9704	13.2341	15.3871	11.959	16.8636	10.2261	9.40398	16.8452	10.8436	12.1257	15.4957	12.865	9.50944	14.9256	11.563	12.3857	16.7554	12.3816	14.0401
76.7	13.7875	13.532	10.9485	12.2006	14.8382	18.613	14.5511	10.9176	15.8829	13.3083	16.0861	13.4651	16.7451	12.4762	16.6571	11.2742	10.6955	15.6404	11.0678	13.9588	15.5386	13.3562	9.84791	12.6289	12.0013	11.4551	14.7963	13.8167	15.5815
76.8	14.1454	11.5611	11.3854	12.0918	16.9348	17.0325	14.8518	10.9804	16.5029	16.3547	15.3439	16.651	15.8276	12.2883	14.7968	11.983	12.6431	16.4449	12.1212	15.8318	14.9935	14.1523	11.0934	10.9366	13.0214	13.1745	13.1199	15.7848	15.8873
76.9	14.3675	10.7266	12.177	12.5522	18.3196	15.1027	14.5193	12.2502	16.8152	18.1765	18.4714	16.4412	13.6795	12.6005	12.505	11.3857	12.9501	18.1928	11.0098	16.1991	12.8508	14.7355	11.9125	10.7295	13.0224	15.4208	13.5526	13.5981	17.0964
77	14.6043	10.7694	14.0294	15.8499	19.1825	14.8069	14.4655	13.1185	15.2748	17.568	19.5575	14.2311	13.662	13.9132	12.8745	12.7093	11.7172	16.8564	10.5674	16.6025	11.9415	15.2704	13.5666	11.2389	14.7943	15.2211	15.3052	13.0696	15.7055
77.1	14.8094	12.0075	16.2566	18.9381	19.0185	14.7033	13.4545	12.5875	12.6618	17.8349	16.3774	15.0233	13.6398	14.3218	11.7643	14.4875	11.7434	14.4428	13.0915	18.3911	11.6783	15.8007	15.5176	10.7692	16.4824	16.2672	17.1393	16.4632	11.5646
77.2	14.5452	14.1279	17.0577	18.8801	16.9661	12.9077	11.8148	12.3506	11.9514	17.7585	15.2606	13.2085	12.8154	12.4094	9.41487	15.6275	13.26	13.8106	14.8634	18.1695	11.1693	15.6827	16.2531	11.7192	16.1101	18.0472	17.8822	15.6823	9.89312
77.3	14.6056	15.0091	17.3707	18.395	16.897	12.804	11.5952	14.1974	12.744	15.4355	15.7656	10.561	12.4409	11.9102	10.8117	17.5209	13.4883	14.2345	14.5199	17.661	13.3872	13.7757	15.7261	13.4924	16.3984	17.631	18.5231	15.0324	11.0213
77.4	14.8427	15.07	17.8113	17.8671	15.985	14.8093	12.3488	13.2761	14.1152	14.0893	13.0292	12.1542	12.1277	13.146	12.7703	18.0057	14.6806	13.7571	15.3315	18.4285	18.0863	15.1788	15.8384	13.1262	19.0956	16.0695	17.5813	17.2763	10.9263
77.5	14.5847	14.9584	18.7403	16.1285	11.909	14.223	12.8788	11.5983	15.0597	12.5865	11.3288	12.5389	12.0776	13.6335	12.4146	17.8461	18.0159	13.029	17.0794	18.5254	17.7268	16.4992	15.6168	11.6025	20.0786	15.6295	15.5789	17.0181	12.0888
77.6	14.5798	13.4807	17.2661	16.0818	10.5274	13.8484	14.8135	12.0251	15.5092	11.0897	13.4865	11.1336	12.3804	15.286	13.0661	16.9362	18.9664	13.5759	17.3354	17.2644	16.5175	16.1777	15.3019	13.53	19.7884	14.5738	14.0315	14.8187	15.3851
77.7	15.0338	12.2651	15.0174	17.1775	12.8476	15.9781	18.206	13.3535	17.286	10.8028	15.0421	12.5524	12.1101	17.6694	15.8378	13.2904	15.3517	14.4992	17.0827	15.7127	17.6528	17.8077	15.8625	14.7632	19.9414	12.3584	13.7307	14.9495	16.8206
77.8	15.0549	12.5789	13.6515	18.1885	11.8206	17.7279	18.398	12.7636	16.9692	10.3284	14.7141	15.2728	12.4937	18.9059	16.6304	9.47147	12.726	15.2639	18.0956	14.5367	16.5425	18.9617	16.5445	13.6732	19.6689	11.9733	13.2839	15.2648	17.181
77.9	14.9803	12.5993	13.2443	18.3669	12.7736	16.4503	16.6087	14.414	15.2039	12.1945	15.1091	15.2614	14.1508	18.1353	14.9813	7.71024	10.8469	16.161	18.4938	13.8922	13.84	16.6726	17.3032	14.2553	18.1043	12.9054	13.9586	15.4027	17.6818
78	15.6395	13.4146	11.7658	18.0498	18.7941	15.459	16.1152	17.7425	15.8419	15.2347	15.8037	16.7272	14.9496	17.7921	14.2857	6.1537	7.82196	18.514	17.7896	14.9071	14.8582	15.495	17.5152	15.6355	16.1051	14.2913	16.7877	16.3376	18.2466
78.1	16.0326	15.0228	11.4939	16.9692	20.6121	15.9968	14.6477	17.0983	17.2425	16.0269	16.5692	18.7738	14.8432	16.9354	14.7672	5.97585	6.79876	22.589	16.5622	15.9626	17.5777	15.4642	15.9287	14.2258	15.214	16.9961	17.807	17.9243	19.3346
78.2	16.033	15.1538	12.8227	15.9941	17.9305	14.9616	13.1442	16.3292	17.0305	16.9288	16.8677	18.1201	16.9429	16.1185	13.5769	9.23697	9.34157	23.7254	14.5388	17.4921	17.5133	13.3356	13.1736	13.4748	14.6768	20.3682	18.1467	19.2335	19.7764
78.3	16.4459	15.2037	13.6893	15.1566	18.859	13.0404	14.9304	18.1374	17.822	18.5601	16.7755	15.6879	18.3114	15.7339	12.8554	13.0814	12.3868	21.0354	13.6597	18.711	18.2352	13.9868	12.4325	15.0204	13.7732	22.4191	20.2472	20.0601	19.0122
78.4	17.0843	17.0384	14.1122	16.7425	19.0442	13.9695	18.4112	18.4313	19.7476	17.2437	17.7016	13.7273	17.407	15.577	15.022	16.4545	14.0747	21.0029	14.5526	20.3389	19.4463	15.6659	11.5529	16.1112	12.9256	23.2995	20.358	20.33	19.092
78.5	17.3147	17.9674	14.8565	18.6153	14.0525	14.9775	20.5003	16.9985	20.2893	16.6128	18.4852	13.0459	17.0066	14.7525	16.9479	20.267	16.2707	22.1092	15.1726	21.0069	19.534	14.7178	10.5526	16.4216	13.8557	24.4117	18.1458	20.802	18.9741
78.6	17.5231	17.6262	14.8794	18.4438	12.6817	14.364	22.0513	18.5976	21.0823	17.8174	17.495	13.0488	16.6872	13.5319	17.5036	23.642	17.532	20.8036	15.9446	20.6208	18.1826	13.9376	11.4179	17.3721	14.7734	23.9968	17.3804	21.9227	18.7444
78.7	18.2482	17.6701	14.3602	19.8401	14.766	14.4454	23.282	20.5118	21.7591	18.1138	18.4528	14.0158	14.247	13.3088	18.4573	24.5083	16.6091	22.6345	18.5493	21.8707	17.8877	15.386	14.0925	17.9663	15.1117	23.7123	17.4439	22.4405	21.5211
78.8	18.9494	17.3439	15.704	23.6087	14.252	14.8303	23.4881	22.0061	23.0923	18.2158	20.8015	14.9886	12.3823	13.4516	19.2198	24.735	15.3701	28.5208	20.7938	24.4688	16.3404	14.4063	13.6995	17.0461	16.3816	23.675	16.7116	22.2232	24.4478
78.9	19.3863	14.9028	15.7566	24.4267	13.2144	14.6565	22.3752	23.9475	24.7568	18.6387	22.6089	15.634	11.8895	13.7759	18.776	25.829	15.5531	31.5075	21.3902	26.9777	14.6009	13.4665	14.1718	15.5347	17.0158	24.2891	16.9739	22.8736	26.2336
79	20.4118	12.1354	14.7365	25.9972	16.233	14.9743	22.6934	26.2691	27.3609	18.4363	25.722	15.7772	11.6222	14.3152	19.1817	26.2121	14.2072	32.8194	22.023	30.0383	15.0351	16.1099	15.8903	15.6383	16.3999	26.1537	19.3172	25.4618	29.3903
79.1	22.1891	12.1331	15.48	30.9767	18.0544	15.5407	26.0727	29.078	30.2493	17.3217	29.329	15.0836	12.2509	15.4966	19.5401	26.835	13.0865	36.6732	23.7112	34.7873	16.1124	18.5162	16.7227	15.9954	17.0204	30.175	21.6798	26.648	33.503
79.2	23.6344	12.8686	16.2921	33.8016	18.3494	16.3215	27.9838	31.404	32.0233	16.7815	31.7925	13.9364	12.9825	16.7232	19.2656	29.74	14.0327	39.9912	26.004	38.631	16.5012	19.5355	16.6173	14.9055	18.458	33.8117	22.8419	29.0392	36.502
79.3	25.381	12.1399	15.3411	34.523	19.717	18.5451	30.4331	33.2773	35.0485	17.2974	34.7346	14.1926	12.3648	17.5368	20.4484	32.2486	13.9692	42.5263	27.9793	41.9909	19.1351	22.4094	18.8253	16.1035	18.6303	38.3019	23.8209	35.64	40.3028
79.4	28.0075	12.5205	14.6489	38.0944	21.1972	19.8922	37.2061	36.2624	39.1619	18.9535	37.7013	16.062	13.1663	19.5349	23.0293	33.8681	13.4391	46.974	30.9874	44.5749	22.0257	25.9767	21.0909	18.8064	19.8124	43.7481	25.5088	42.8902	45.4299
79.5	30.4406	14.3552	15.4744	42.7805	21.1523	21.9144	44.228	40.4341	41.9242	21.3453	39.4488	17	14.4922	23.0932	23.1831	37.7968	15.4791	52.9131	35.551	47.2648	21.4857	27.4561	21.6583	19.335	20.8609	47.989	25.0778	47.7451	50.4343
79.6	32.5066	14.5541	16.0724	45.1613	19.7314	24.2261	48.1744	44.1951	44.603	24.4976	43.2465	18.442	15.0096	26.0675	23.148	42.4121	17.509	56.8676	39.5855	50.9677	21.4324	28.2052	23.0801	19.4584	20.0248	52.5815	25.9072	54.4396	54.2411
79.7	35.1089	15.4266	16.3098	48.1259	18.5325	24.9734	54.5513	48.5456	50.8536	26.8921	47.7947	21.3403	16.7127	27.1204	26.226	45.6408	19.3096	60.6893	42.6513	55.5588	23.0383	29.6258	24.0486	20.8086	19.8862	57.1381	28.5297	61.5384	57.6501
79.8	37.814	18.5985	17.1678	54.0433	17.9653	23.9876	61.7856	52.1388	54.7922	28.3252	52.4676	23.29	19.6615	28.6714	27.9591	50.5886	21.4549	65.7491	46.6284	60.9652	22.5039	30.7697	22.6362	20.3578	20.1111	62.9797	31.0146	64.4218	63.2172
79.9	40.3143	20.4498	19.2252	59.5382	18.3799	23.3576	65.3723	56.3175	57.5282	31.2382	58.0719	25.8287	19.8229	29.854	26.9505	57.625	22.6509	70.7194	49.6312	67.6572	23.1018	31.331	21.1071	18.5976	19.541	69.6091	34.6699	66.2072	69.6413
80	43.026	20.6686	20.8851	62.8116	19.5083	22.0683	68.1149	61.3448	62.7007	33.5601	62.5805	28.1863	19.6471	29.427	29.2847	62.583	23.0421	75.7713	51.9707	74.4497	26.8811	32.8521	22.3138	17.7309	21.9079	74.901	39.7572	69.7646	75.0767
80.1	45.9553	21.9097	21.3069	68.4937	22.369	20.4462	73.7369	66.1732	68.4613	36.1696	65.2328	28.8238	20.5734	29.4873	34.1584	66.0556	24.0649	82.2502	55.8564	80.5416	28.327	35.6821	23.2008	18.3439	25.9377	76.5879	43.1344	72.7612	81.0429
80.2	48.7347	21.9325	22.2224	76.1919	24.3943	20.3415	78.0414	69.909	72.8327	40.2476	68.2542	30.296	20.1111	31.3721	36.8091	70.9061	24.6805	87.9002	59.5382	86.1633	29.9907	37.8927	25.5088	19.8472	26.3106	79.8608	45.5489	73.9326	86.8369
80.3	51.4166	21.5119	23.4173	80.5438	25.4379	21.6571	79.4916	73.9258	78.0029	44.9385	70.822	32.3943	20.2767	33.462	38.9287	74.1206	25.5774	90.9655	64.1555	90.0029	33.864	41.2739	32.5354	22.5253	28.5863	82.143	48.0665	77.0292	89.8496
80.4	54.02	24.2447	24.6684	83.0831	26.6493	25.3823	81.3013	77.053	82.9625	48.8754	73.4055	32.3815	22.2921	35.5195	44.1624	74.8014	27.3239	93.3649	70.5501	92.615	35.6827	45.9628	38.637	25.4501	34.4066	81.7552	49.1899	80.5577	91.0217
80.5	56.4814	26.8773	26.2779	86.3336	26.6214	29.7108	83.6639	77.6542	85.5927	52.6707	77.7837	34.1262	23.8809	39.1107	49.0611	77.0234	30.3374	94.6868	76.7586	93.6152	37.4203	50.8426	42.06	28.3966	36.207	83.2177	51.0232	82.2281	92.1639
80.6	59.0885	27.9608	28.4784	87.7121	27.6979	33.2175	84.3388	78.1152	87.7243	56.3385	81.3169	39.4907	25.0068	43.7767	51.4605	79.3271	34.2589	95.166	81.1686	93.9996	43.5257	56.8829	47.212	30.3867	35.3563	87.5959	55.2809	84.0055	93.4255
80.7	62.2181	30.6252	31.3575	87.8346	31.5596	37.7799	85.5849	79.6042	88.8846	60.0258	83.5114	44.2553	29.1889	48.8728	55.6229	80.0045	38.0461	97.3261	85.9337	94.9546	49.3285	63.3542	52.822	33.2738	39.7243	90.1385	60.9102	86.7292	94.6798
80.8	65.369	33.7477	34.5735	87.2831	34.7091	42.043	89.2515	81.1334	89.6234	64.2989	86.24	49.641	33.1768	53.7743	61.4563	82.0714	42.7203	100.318	88.1314	96.7614	54.7983	68.6281	54.7912	37.1309	44.9789	90.6833	67.596	88.3499	96.3201
80.9	68.2278	35.1661	37.2491	87.9759	36.7	42.6221	91.1315	82.3109	90.1163	66.786	87.2029	57.0736	36.3994	58.8727	65.8955	84.6527	49.0688	102.004	89.2176	98.4361	62.1466	72.8091	59.3284	41.6508	46.401	92.17	74.5185	89.4557	98.8232
81	71.4777	37.534	40.2355	91.3119	41.6002	42.3386	92.2149	84.5439	91.1638	68.8757	87.2839	63.7771	41.418	63.3933	70.0882	85.0662	54.3073	103.901	90.3113	102.527	70.0735	75.3849	67.4453	47.1689	50.554	94.0935	80.9258	91.6672	101.899
81.1	74.5822	41.8932	44.3657	94.3514	44.8622	45.4558	93.5237	86.6345	92.7368	71.6526	88.2523	67.7327	47.1349	67.3277	75.7223	85.8771	58.2143	105.769	90.9718	106.485	75.5625	76.2918	73.6386	54.1402	58.7412	94.8321	85.9384	93.3378	103.127
81.2	77.0658	46.044	48.3027	96.6212	46.6277	49.4397	94.3861	88.1026	93.7157	74.0747	88.8565	71.9758	49.7671	70.8727	78.9782	87.2941	62.9405	105.628	91.7996	108.507	80.6141	77.7395	78.6295	60.6353	65.6345	95.3142	88.8469	94.197	104.261
81.3	79.482	51.1804	52.7235	101.783	52.3229	53.4189	94.3763	88.9129	94.9267	74.5651	89.1022	76.8395	52.8197	74.0197	80.8733	88.378	67.4605	105.653	93.0613	110.228	84.9285	76.9751	83.9283	65.3558	69.4832	97.9328	89.9118	93.9983	105.683
81.4	82.0731	58.0233	57.9908	105.409	59.7921	60.1861	96.703	89.4861	96.0684	75.6767	90.6539	78.8408	57.9745	77.3134	82.5078	89.3068	71.0183	107.684	94.159	112.45	88.0613	75.4054	86.6532	71.0861	75.5585	99.9517	89.63	93.264	105.11
81.5	83.9974	65.5232	63.5788	103.953	64.6434	67.8471	99.3177	90.2505	96.1259	76.764	91.6514	80.9514	62.3627	79.5782	82.3246	90.0865	74.106	108.486	94.38	113.563	89.6723	75.2417	86.8591	77.9276	82.8736	99.1752	86.8836	92.3123	104.246
81.6	85.4585	72.5415	68.7398	102.926	69.9538	74.2894	101.537	90.2925	95.057	75.8401	91.661	84.7378	67.0398	79.3454	80.5019	90.4841	77.4527	106.768	94.8763	113.108	91.9633	75.4253	88.6573	83.7499	87.466	98.5985	83.6718	90.0268	103.662
81.7	86.6276	79.5411	73.8056	101.091	76.7175	79.338	102.266	89.4691	94.3103	73.8762	90.9251	87.1701	73.6744	78.4724	79.5361	89.9396	80.2736	103.885	95.3306	111.954	94.0876	75.6274	90.378	88.48	92.2633	97.6478	82.9551	86.6908	102.111
81.8	86.6677	83.7197	77.2222	96.1135	81.5504	83.2533	99.9453	88.6889	91.4497	72.5839	87.8865	86.677	79.4087	77.371	78.6848	86.7824	82.267	98.2658	95.6652	108.389	95.5767	78.2779	91.5919	93.3065	99.1732	93.0866	82.7537	83.8878	98.8689
81.9	85.2488	85.0227	78.2674	91.0308	85.2608	86.3809	96.8542	84.88	86.4915	72.4371	82.0249	87.0115	83.8524	74.3525	76.3103	80.9537	82.5854	88.2269	94.6225	101.431	97.1017	80.3554	93.0922	96.5248	103.411	87.0306	84.2648	79.3209	94.1661
82	82.6655	85.0267	78.9023	86.4264	89.3469	89.0854	90.8856	77.7359	80.6834	74.1282	73.0566	87.0073	86.7068	72.5645	75.3261	73.9983	83.3544	76.5869	94.0506	91.263	96.8468	80.8888	93.9941	97.0323	103.541	78.6323	87.964	71.2584	85.0945
82.1	78.9584	83.7252	79.1122	79.9045	93.3107	89.5622	79.8926	69.8666	71.2767	76.7886	64.7553	86.9721	86.64	72.3698	76.1762	64.7071	83.6842	64.2442	92.6194	79.9254	95.5043	80.3055	92.0645	97.0258	104.271	65.9955	90.9552	62.4695	73.2414
82.2	73.8519	81.8771	77.5552	70.5523	94.3696	88.3298	67.9811	60.1503	59.4732	77.7711	57.0244	87.6276	84.6409	71.7639	75.6423	53.4471	83.2061	51.4069	86.3082	66.3198	93.8716	77.0643	89.5796	97.3508	103.224	51.762	91.8681	53.3362	58.757
82.3	68.7018	81.7407	77.8552	59.7273	93.386	88.378	57.8511	47.2069	48.2789	78.9892	47.8052	88.6365	82.1281	72.7582	75.0384	41.8704	83.1256	38.7397	76.974	53.1761	93.5681	73.2352	88.5058	98.2848	99.7756	39.6991	92.1092	42.5426	43.7849
82.4	64.3915	82.5174	82.7225	47.72	92.1862	88.391	45.0732	36.8778	37.94	78.3665	38.7711	91.4177	79.8181	75.8708	76.5118	32.48	83.9502	28.109	66.5264	42.6277	93.9229	70.372	87.7629	100.056	97.6423	28.6766	90.9828	32.2246	32.2849
82.5	60.5417	84.6148	85.6858	35.9678	92.1837	88.8992	32.1987	28.8	27.7319	73.3135	33.1662	92.3715	78.8667	76.7476	76.3096	25.2208	84.7775	20.4089	53.7496	33.2987	95.6685	66.8208	85.9517	102.738	97.4615	21.1074	88.8084	24.3954	24.0459
82.6	57.1738	88.5529	86.2804	25.5986	92.9675	90.4147	23.1525	19.8309	20.1838	66.9454	25.7414	90.1698	80.6286	77.6408	73.7438	18.8795	84.584	15.9033	39.7403	25.5616	97.2247	63.0207	85.1952	104.919	98.1073	18.3744	84.7392	18.221	17.8941
82.7	54.4776	90.2535	88.0146	18.7237	93.679	92.6348	16.4785	12.5612	15.8146	63.1948	17.7024	86.3863	83.0504	77.8253	70.1586	14.7916	83.9003	11.912	28.6713	20.2958	97.5607	59.7262	83.596	105.953	98.4971	17.628	78.4093	13.4077	15.1006
82.8	51.4377	89.0479	86.5908	14.6227	94.582	93.5375	9.94885	8.9762	12.4592	57.4801	12.5746	82.2891	86.089	73.3593	64.98	12.8447	82.2309	9.62632	20.4835	15.7397	93.2053	53.6603	78.1927	105.203	98.3074	14.6719	72.3473	9.86838	13.7616
82.9	47.5976	88.2558	79.9452	12.5157	95.4821	92.6513	5.98764	6.39041	9.2639	49.5835	8.63229	75.652	86.816	66.5918	58.2388	9.99979	77.1075	9.20204	13.6294	10.983	86.3386	45.9016	70.7997	101.424	97.3725	11.5784	64.163	7.1737	9.60112
83	43.5664	86.555	73.6521	10.6138	93.6008	90.7911	6.00209	4.7514	8.70693	42.8016	6.2354	68.4176	84.3522	60.6907	50.1704	5.699	68.7918	6.77432	8.66634	7.38019	78.0532	38.969	63.1076	96.6508	94.1658	9.48425	53.4038	4.51509	6.03332
83.1	39.1381	80.1043	70.2607	8.70943	89.7078	86.2474	6.1395	5.66971	9.0571	35.1578	5.03275	60.3246	80.2662	51.9861	40.8158	4.72429	60.1204	3.88002	6.37045	4.02415	65.706	32.7545	52.8428	91.2552	86.3746	5.23507	44.3778	1.64808	4.91153
83.2	34.43	73.0878	66.464	7.33505	86.156	77.7719	5.29124	7.32468	6.84806	25.3976	4.34942	51.4158	74.2699	41.3483	32.975	5.01669	48.8908	4.25398	5.98661	2.26667	51.9554	26.4111	42.7623	84.4317	76.5482	1.88518	35.6342	0.19607	3.98896
83.3	29.876	67.6565	60.5611	5.37011	81.6803	67.1094	5.87458	8.56994	4.44645	16.4798	4.68732	41.69	64.9866	34.1026	25.423	3.98406	36.4787	5.07106	5.81357	1.88459	41.3368	20.5885	34.1255	76.1381	67.0883	2.75505	24.6142	0.17913	2.03928
83.4	25.6068	59.0971	55.6409	2.93326	73.21	56.8289	5.35511	7.90124	4.29497	11.7152	6.60463	31.069	55.892	26.832	17.5734	4.55615	27.4969	4.67342	6.74549	1.46056	30.935	16.4979	25.9798	68.2614	55.799	2.92261	17.0461	0.894523	1.78033
83.5	21.4309	47.0823	50.8117	2.33852	64.0112	43.72	3.32277	5.99034	2.68322	8.4767	5.85088	22.7586	47.3972	18.0203	12.5708	6.24715	20.1787	7.35354	7.43771	1.4171	20.2206	13.4624	19.8383	58.6393	44.0815	1.47616	13.843	2.29447	1.87971
83.6	17.4424	37.387	40.9998	1.69282	53.8445	31.1183	2.76217	4.67561	1.13023	6.38418	5.19147	17.0317	37.809	11.6703	9.39688	4.21703	12.4106	10.0614	6.66378	2.50862	13.5179	8.18478	15.7399	46.339	34.284	3.28359	9.7672	4.28686	1.09661
83.7	14.2653	30.6325	30.0603	-0.0258737	42.0779	24.2337	3.8192	4.12527	2.90044	6.82718	6.04039	11.6272	30.086	9.01478	6.19159	0.8952	8.80412	9.38259	5.57712	3.01978	9.55762	3.76186	11.9684	34.2842	25.0369	4.07513	7.81643	3.87268	0.525587
83.8	12.0138	24.1484	23.3106	-0.0629812	30.8019	20.6468	4.88911	3.6132	5.37124	8.17125	5.614	8.75777	23.7792	4.99443	4.6717	0.595768	8.16308	8.58978	4.6403	3.14927	6.97245	2.09383	9.47475	24.8942	15.8565	2.05029	9.20942	1.68423	1.16426
83.9	9.99654	18.9948	16.1966	1.08719	22.7516	15.9461	5.83547	3.63036	6.5797	6.51641	3.68654	8.43016	17.2544	1.75165	3.02555	-0.110798	7.16063	7.39401	2.80824	5.23428	4.92927	-0.12495	8.20939	16.6944	9.59217	3.48943	8.22368	0.760324	2.76614
84	8.30654	16.5048	9.4946	2.24145	17.3895	13.3404	5.61094	5.07995	7.26946	4.74534	2.65575	6.07763	12.7855	1.63118	-0.0304071	-1.76704	6.80094	3.67886	1.8964	6.77742	4.68991	-2.84825	5.88014	9.74343	6.31196	5.28314	4.58722	0.862038	4.35476
84.1	7.48157	14.5499	7.1503	3.32671	12.6806	13.7124	5.16584	5.99895	6.85351	5.32205	2.46552	3.67211	8.21529	2.37509	-1.19014	-0.28281	8.71279	0.62255	2.53627	5.74937	6.21543	-1.75552	4.27741	7.19248	4.79411	3.91465	2.80563	-0.558627	4.52832
84.2	6.651	9.98693	5.72991	4.40367	10.4414	11.1244	3.97514	6.00072	5.02764	4.14747	1.58628	3.09426	3.20317	1.55204	-0.561639	1.47376	9.66216	-0.602036	1.79994	5.08877	7.57977	-0.607106	3.66772	7.12519	5.46811	3.72632	1.17789	-0.499008	4.01573
84.3	5.58896	5.31614	3.95342	4.75819	9.50566	7.14041	1.39412	5.44832	3.93279	2.50401	1.28945	1.14773	2.13842	1.71387	-0.599988	0.216882	8.01915	-1.20477	0.223857	5.28521	6.43641	0.173131	3.53788	6.30453	6.17746	4.11495	-1.36444	2.22887	4.84244
84.4	5.05755	2.38601	2.35659	5.02143	9.17665	5.32117	0.636921	6.12946	2.22685	3.89986	1.02531	-1.38157	1.96507	3.18483	1.04503	0.475714	5.78849	-0.0313859	0.629795	2.97258	6.87285	3.38322	2.72829	5.12892	6.1921	2.60647	-2.99777	2.87653	5.45916
84.5	5.0346	0.705214	1.62738	3.38797	8.01254	4.39706	1.80245	5.92913	0.928265	4.64199	1.78087	-1.55647	0.526145	2.82025	3.63188	3.26339	4.41163	2.53573	1.30248	0.655955	8.97028	5.37282	3.28806	6.44681	6.33239	3.42261	-2.52802	1.44577	5.01162
84.6	5.00669	-0.440493	1.9074	2.27973	7.78282	2.53221	2.71845	5.09303	2.53906	3.12506	3.62966	-1.28759	3.49213	1.77221	3.13531	4.26004	3.26189	3.9931	-0.145025	1.09999	8.00925	5.10201	4.44072	6.82054	5.60794	4.92988	-0.486833	3.20894	5.69092
84.7	4.86656	1.52117	2.09482	2.57233	7.16382	1.41432	2.78297	3.82493	4.5303	3.11754	4.37757	-0.876342	7.41056	2.1962	2.17778	4.25206	1.602	5.37682	-0.513966	0.683742	6.38834	5.01167	4.60413	4.74614	5.55119	4.21506	2.0203	5.24437	6.24848
84.8	4.59839	4.01626	1.7001	2.50345	5.72162	1.45774	2.3489	3.19146	3.32207	3.29218	3.6275	-0.295205	6.33829	2.31386	2.34359	5.96666	1.14238	5.55972	0.902325	-1.62	7.00545	4.93958	4.53875	3.97544	7.27011	5.47236	3.48695	3.95697	4.41438
84.9	4.38048	5.11265	4.17289	1.53844	4.20678	1.86009	1.78298	2.99385	2.84122	1.80095	4.50865	0.486339	6.8167	1.23097	2.67006	6.54571	2.4513	4.88818	0.187285	-2.76946	6.93073	2.96629	4.9631	4.30828	8.07437	6.83228	5.40338	4.41541	2.35727
85	4.06367	5.40056	5.95444	1.72241	3.61191	3.70584	1.55041	2.37135	4.62064	2.28308	4.57633	1.38869	9.5781	1.83642	3.41326	5.0139	3.05275	3.55805	-0.884383	-1.92054	4.45502	2.33727	3.91696	2.42074	6.79343	4.60295	6.98843	6.66436	1.04253
85.1	3.34155	5.44786	4.23828	2.76471	3.10517	4.98154	0.646707	0.871763	3.59243	3.04193	2.53391	2.76499	7.22857	1.71389	5.26035	3.6911	1.74673	3.05704	0.249752	-0.684264	3.50067	2.60399	2.69667	1.15993	5.65102	2.87211	5.13394	5.57013	0.283112
85.2	2.92352	4.34749	4.46351	3.58001	1.84453	5.72587	0.51732	1.10312	1.26373	1.4113	1.58864	3.29936	3.27158	0.60626	5.93236	3.75204	2.19679	2.9766	1.7107	0.326756	2.62814	3.62316	2.8668	2.41439	3.79195	4.04213	1.80271	3.8438	0.601697
85.3	3.20054	3.16768	6.11177	3.69796	1.44025	7.43121	2.40844	3.10025	2.29989	1.39178	2.18714	4.94866	2.90917	1.47084	5.44886	2.89462	3.14255	2.65424	2.78451	3.40869	2.43833	3.04821	1.86896	3.94327	1.67453	3.16292	0.824354	5.0862	1.55409
85.4	3.2931	2.8969	5.32679	3.62661	1.92528	8.8112	4.20979	2.9156	2.74793	1.70017	1.85244	7.38482	2.73443	2.04766	3.57655	0.894388	2.33693	2.3211	3.76407	7.51854	3.07115	1.53635	2.17983	4.85304	1.28597	1.91437	0.52768	3.3345	1.9717
85.5	2.93473	1.66327	4.45979	3.70797	0.343996	7.42804	4.0914	3.00122	0.2578	-0.0633783	1.32877	8.17051	0.773084	1.22397	1.32209	-0.223636	1.54381	3.07601	3.31803	7.66245	2.58567	1.72584	3.45208	5.36453	2.84159	3.3216	-0.761835	0.0559036	3.20147
85.6	3.06794	1.1563	5.44684	2.733	-0.928007	6.42956	4.45309	4.7012	-0.143568	-0.0710798	1.9616	7.07868	1.35522	2.68156	0.861482	0.0385745	2.12587	2.86344	3.96432	5.9552	2.20039	1.99588	2.58032	6.18335	4.80977	4.44523	-0.433074	0.0574375	2.93508
85.7	3.39807	0.965771	3.50394	2.05044	1.18081	7.44061	5.0362	5.87415	1.39081	2.04018	2.2673	6.67159	4.76453	4.56687	0.473057	-0.00511599	1.19195	1.95467	4.18282	7.07189	3.60332	1.06721	1.80107	6.4	5.43011	3.49221	1.49018	-0.405875	1.84204
85.8	3.00241	-0.532013	0.227218	1.61806	2.83055	6.34088	3.5771	4.80944	1.30415	1.40384	2.45789	5.32394	6.38587	4.38995	-0.162588	0.704429	0.398858	3.77541	2.27027	5.32313	3.07431	1.52876	2.44779	4.59729	4.89082	3.69105	2.801	-2.48445	2.1428
85.9	2.55435	-1.46466	-1.20691	1.30519	2.51386	3.63283	1.51007	4.99614	2.20974	0.683474	2.42928	2.30306	6.16295	4.87204	0.305897	2.4629	0.426602	5.05544	1.33648	1.54702	1.17417	3.47974	1.74424	3.23848	3.63368	4.05334	3.02816	0.00283423	2.05234
86	2.94674	-0.070131	-1.97016	2.16188	3.87862	3.0351	1.73239	6.67623	5.01342	2.6415	3.11674	0.64031	7.14259	5.34998	0.761059	3.96579	0.68701	4.41613	3.36663	2.27245	2.10282	3.25207	1.38498	3.83134	2.38306	3.62927	3.64828	3.24792	0.525058
86.1	3.1557	1.70249	-1.71845	2.85516	5.59645	4.07708	2.18067	7.36331	5.96084	3.36664	2.7783	0.538821	7.1096	3.74464	-0.596859	3.90766	1.69704	5.32851	4.15966	3.37017	4.04903	2.78005	2.83684	2.88335	0.743589	3.65917	3.654	2.88016	0.170105
86.2	2.59657	3.00331	1.72917	1.58466	4.26174	3.67988	1.09295	5.15416	5.00166	2.73882	1.67377	0.20836	4.03008	1.91683	-2.13467	4.00413	2.91891	5.34528	4.42826	1.6859	3.69008	2.6877	2.96712	1.3683	0.203463	3.09934	2.35666	3.17514	-0.0380915
86.3	2.41915	5.15973	4.80495	1.44998	2.62094	3.37478	1.62767	3.8476	4.44072	2.91894	1.59759	0.188222	2.32009	1.14367	-1.48133	3.2723	3.73344	2.14937	5.94317	1.59272	3.07346	3.03862	1.76062	1.19422	1.56706	1.6356	0.944389	4.13586	-0.477955
86.4	2.7724	7.28244	5.13436	2.62459	2.35006	4.81155	2.36933	4.3542	4.21599	3.2179	1.74414	1.25317	1.52163	0.996582	0.401329	2.26169	4.681	0.605983	7.61343	2.83941	4.40732	2.82813	0.288322	2.05904	2.30331	2.01516	1.85881	2.12405	0.806644
86.5	2.37297	7.65431	5.53783	2.37765	3.35296	4.7898	0.73102	1.6668	2.55761	1.62754	0.629149	1.12829	-0.118668	0.339067	1.55474	2.46758	4.97272	1.14248	7.38721	1.1017	4.96814	1.57698	-0.479627	1.80201	1.17016	1.99044	3.03677	-0.384008	2.5339
86.6	1.83891	5.32281	6.41767	2.4063	3.46168	1.79336	-0.642724	-0.901956	1.65093	-0.272165	1.18115	0.683787	-0.119874	0.65302	2.41093	2.37452	4.49097	0.901457	5.46962	-0.452528	3.92235	0.370634	-0.828797	2.5274	1.97603	0.951331	3.76353	-0.323978	3.29508
86.7	2.19243	2.52155	3.8015	3.09321	3.33464	0.814731	-0.23524	1.82676	2.91543	-0.586234	3.15511	1.23894	1.84108	2.16516	4.55951	1.77526	4.11618	1.37865	3.79424	-1.28547	4.9488	0.650054	-0.746588	4.53633	3.16035	1.76581	5.41726	-0.303117	3.74558
86.8	2.56933	0.740563	1.6117	3.75822	4.03822	1.16797	-0.983169	3.69432	3.43843	0.82244	3.2542	2.15241	3.04277	2.07141	4.31083	2.6514	3.33308	4.36981	2.30133	-1.33999	6.55462	-0.0435914	0.773392	5.71342	2.40624	3.6312	5.79925	-0.592642	4.18929
86.9	2.34835	-2.37907	1.92473	4.15107	4.09828	0.812213	-1.27537	2.34226	2.92132	2.41535	3.63181	2.49433	3.81245	1.65796	1.19833	3.4732	2.2663	6.78585	1.2188	-0.743383	5.37723	-1.00833	2.80579	5.08184	3.13318	2.8301	3.03908	-0.333268	3.02067
87	2.49128	-3.41809	0.0554261	3.16414	2.55188	2.44361	0.195292	4.07186	3.14098	3.42598	4.62821	3.43347	4.47786	3.28493	0.647963	2.35609	1.39184	6.63833	0.341863	0.592141	4.12737	0.962485	3.50692	4.61936	4.82125	2.70501	0.890292	1.03572	1.96498
87.1	2.84688	-1.11228	-2.30688	2.26336	1.46084	6.23589	-0.839328	6.15731	2.98498	4.06693	3.59691	4.0654	4.51829	4.16761	0.946454	1.76634	1.09899	5.96957	0.405376	2.14653	3.45001	3.02329	3.39141	4.19716	4.63596	3.75592	0.759553	2.41293	1.67871
87.2	2.83226	1.46129	-1.25325	3.63587	0.931906	7.7385	-2.00943	3.93682	1.4557	4.04207	1.92664	2.85352	3.95607	3.15024	-0.77938	0.867864	1.32194	7.35805	0.477426	3.94743	1.59	2.96595	4.00322	2.4709	5.08766	4.44942	0.548469	3.68986	1.3729
87.3	2.80796	3.55863	-0.445561	3.27949	0.344847	8.17685	0.676623	2.50729	2.1739	2.59637	1.15398	1.8264	3.29424	3.19496	-1.05432	0.0675896	1.06297	6.01921	1.59728	6.09079	0.643121	3.09775	4.70746	1.16249	5.32597	5.10625	1.67313	4.46927	0.339286
87.4	2.90237	7.10872	-0.135791	0.601276	0.433811	9.53851	2.21263	2.67234	2.95274	1.25058	0.950816	1.39211	3.09836	2.73285	0.103937	-0.477433	1.20872	2.38492	2.47934	6.42875	1.75519	3.81099	5.02308	1.18801	3.39083	6.81747	3.62306	4.20231	0.251385
87.5	2.85774	7.43106	3.62097	0.0791023	0.0194036	8.52517	1.24915	1.99335	2.74913	0.610947	0.780933	1.83041	3.53543	1.42163	-1.14751	-1.2673	2.37565	1.72143	2.2111	6.41769	1.95044	2.94045	4.94643	2.46332	3.36365	7.62138	3.72896	3.91395	0.772864
87.6	2.59787	3.99933	5.94557	-0.171181	0.554432	6.11897	4.58951	1.69805	3.19132	0.259765	0.783068	3.45043	3.34961	0.413664	-1.46179	-0.861353	1.09468	2.02179	1.92748	5.46256	1.87635	1.41144	4.46136	3.1063	3.91234	6.86876	3.85373	2.26538	1.52992
87.7	2.20594	1.28026	5.22438	-2.39146	1.93184	4.13735	7.83625	2.65569	3.69547	0.388142	1.2117	5.22775	3.24826	0.48095	-0.0513275	0.649274	-0.399463	-0.686989	2.09531	3.53676	1.92251	0.770285	3.3536	3.30412	2.64273	5.6117	3.35262	-0.163533	2.74485
87.8	1.92331	-0.423161	5.57985	-2.08095	2.22372	3.11458	5.21956	3.53508	2.96719	1.7083	1.44959	6.03919	4.69457	1.68394	1.93448	0.449139	0.797347	-2.19099	0.780258	1.08172	1.56587	0.719565	2.05303	3.57792	2.08051	3.33436	0.832361	-0.660574	2.39601
87.9	1.82929	-2.81531	6.02647	0.657319	2.24319	1.82595	2.8707	3.76787	1.61248	3.09995	1.34374	6.47234	5.67053	2.83915	4.20896	0.989362	2.25922	-0.678761	-1.12383	-1.20514	1.17592	0.258861	1.3918	2.73422	3.81381	0.137999	-0.592821	0.721295	1.02224
88	1.71263	-3.50706	3.4422	2.01219	3.37287	1.74826	3.18843	2.84303	1.37056	4.60974	1.38102	6.2427	5.20465	3.33064	5.23831	3.09893	3.25772	-0.0994531	-1.14555	-2.18349	1.90748	-0.85369	1.11038	0.726995	4.09343	-2.74113	0.0268206	0.215287	0.324043
88.1	2.00311	-0.701335	1.04146	2.84081	3.35082	2.34433	1.34983	1.98248	1.79606	6.81742	2.16486	3.91532	5.35586	3.76878	6.09527	4.01423	5.18673	-0.594218	-0.896959	-0.386595	3.54917	-0.91016	1.30412	0.0224594	3.87832	-2.58807	0.114775	-0.162107	-0.257007
88.2	2.4668	1.40611	1.0771	3.12451	2.44065	3.49688	-0.641954	1.22994	2.2388	7.70386	2.71497	2.31151	5.58009	2.88569	6.31482	4.25489	6.31225	-0.204249	-0.596191	1.82348	5.67962	0.391559	0.844474	0.956695	5.61062	-1.82527	0.842729	1.7738	-0.618963
88.3	2.6311	1.51316	0.31724	2.67116	3.12676	4.15781	1.09785	0.239331	1.32335	6.48162	3.32994	0.927552	3.10957	0.840032	4.04325	4.94271	5.33865	2.20097	1.40371	2.91508	7.52195	1.23848	0.059021	1.25022	7.05064	-1.14044	3.62938	1.78486	0.860727
88.4	2.59575	2.68512	-1.04587	1.36278	3.17508	3.65534	3.19803	0.104259	1.52745	4.04825	2.15885	0.343743	0.45993	-0.540908	1.75234	4.13847	3.29139	3.98394	3.43791	5.1915	8.8122	0.737729	-0.453358	2.34793	6.05454	0.88277	5.4284	0.749511	2.9875
88.5	2.67754	4.10795	-0.977267	0.840505	2.49535	2.45679	3.91561	1.8713	2.62639	1.061	1.34076	0.135902	-0.105731	-1.45384	2.10205	2.06543	1.30525	4.32601	4.2492	6.21816	9.32995	1.77891	-0.655131	4.37041	5.001	3.32826	5.33304	2.07435	3.4048
88.6	2.73968	4.05387	-1.1999	1.53118	2.46511	2.14651	3.89831	2.37851	2.48062	-1.15168	2.77564	0.55103	0.141811	-1.15575	1.60238	0.22312	1.7247	4.49995	6.76586	4.79805	8.34966	4.06194	-0.204885	5.01304	3.82814	3.1995	4.36847	3.27151	2.99843
88.7	2.46652	5.2382	-0.383015	2.79259	2.36711	1.99313	3.0261	2.32974	2.10704	-2.40848	3.99223	0.303604	0.0030221	1.60328	0.779457	-0.150895	2.62848	5.25323	8.50262	2.68752	5.24982	2.29248	0.671564	3.5496	-0.282337	3.0757	2.74073	2.45614	1.73443
88.8	2.32398	6.0085	1.11977	2.67406	1.66912	1.84586	1.81539	2.30208	3.51848	-2.02217	4.29834	1.07849	0.843134	3.165	1.88192	-0.722436	3.41162	5.02932	6.55716	1.80134	2.08457	0.494585	1.56762	3.29535	-2.0411	3.35062	1.27851	2.67496	0.914867
88.9	2.45416	4.51122	1.42676	2.82051	2.95724	3.86417	1.94298	1.12872	3.87668	0.153379	5.19923	2.06657	2.81779	3.47838	1.95909	-0.995997	4.36537	3.22003	5.44451	1.68664	-0.257009	2.82769	1.62929	2.96654	-0.37784	2.95211	0.255755	2.9675	0.929605
89	2.48714	3.30757	2.11097	3.46126	4.43999	5.85439	1.86949	-0.602832	1.9262	2.0712	5.51433	1.53627	3.89074	4.96974	0.963924	1.33069	5.02816	1.86914	5.1096	1.64789	-1.45616	3.79859	2.00577	1.04295	0.0441287	2.34978	0.180517	1.88458	1.15323
89.1	2.25457	2.92968	5.03885	2.79554	4.18343	6.20654	1.26405	-0.769754	0.94957	2.4158	2.80909	2.70531	2.95027	4.96292	1.10593	3.81299	4.08948	2.31863	0.559963	1.01501	-0.816529	1.0319	2.96528	0.309137	1.05698	3.70976	0.657296	0.953964	2.2758
89.2	2.53735	0.955687	4.35919	2.32275	4.18768	7.01691	3.26592	0.455289	0.567645	3.52932	0.432995	4.93283	2.29972	2.9297	1.4246	4.46092	2.68859	2.89878	-1.79645	2.60892	2.29892	1.89429	3.90978	1.28683	5.16208	4.4971	2.09473	0.130247	3.47178
89.3	2.59037	-0.327856	2.52662	2.84142	3.88784	7.73524	3.17816	1.23583	-0.331354	4.32128	-0.747934	4.51523	3.03744	2.16439	-0.183616	5.19489	1.54664	1.33313	0.24583	3.9036	4.08666	3.56228	4.54883	1.3127	6.0242	4.51452	2.55548	-0.160945	3.04808
89.4	2.3825	0.303665	4.16305	3.31319	1.97503	5.25859	0.234106	4.24955	0.501368	2.91562	-0.921881	2.20876	3.39323	2.51503	-0.308268	6.44729	0.971714	1.00925	-0.282738	1.96866	4.31473	1.73	5.53264	1.06602	3.92066	4.781	3.55337	-0.227762	1.81724
89.5	2.45588	0.741353	6.02176	3.37649	-0.241153	3.76484	-0.625423	7.18337	2.38483	2.61551	0.425791	2.13108	2.62507	1.128	0.191169	4.68677	0.439742	1.64234	-1.25829	1.56809	4.27675	0.859029	4.99733	1.74451	4.63866	4.97933	4.85127	-0.963293	0.600377
89.6	2.3641	0.0717915	4.22248	3.0711	-0.86502	3.93957	0.295843	7.79435	3.83805	3.08164	2.21413	0.384801	2.83626	0.211512	-0.802121	1.81509	-0.35534	1.2051	1.92907	3.29642	3.1643	2.89663	3.07546	0.993313	4.51627	2.81099	4.90373	0.444424	-0.985307
89.7	2.25545	-0.441498	3.26779	2.07334	-0.715323	2.93498	-1.7744	7.78703	5.89116	2.34377	2.99268	-2.69561	4.13683	0.390836	0.624282	-0.0829645	0.580791	0.596531	3.14863	3.36714	1.34548	4.18073	2.56371	1.01761	2.384	0.852814	4.64079	3.17446	-1.02179
89.8	2.51088	1.10905	4.72939	0.985114	-0.925369	1.56751	-2.19761	7.85184	5.99553	1.21147	3.86261	-1.56777	4.24341	0.564835	3.75703	-0.602741	1.6142	1.55602	1.15946	2.65773	1.88372	4.41416	0.605432	1.99802	2.07014	1.75952	4.08085	3.14033	0.652076
89.9	2.94787	2.35014	3.39359	0.873126	-0.598343	2.64662	0.140329	5.00357	5.24637	1.85304	4.99536	1.01685	3.99462	0.19545	5.40733	-0.776644	1.07783	2.87234	2.07594	4.76497	4.08403	4.6398	-0.903734	3.16203	3.91997	2.9235	2.6704	2.91653	1.98681
90	3.12083	2.58466	0.450013	1.22974	1.2097	4.01285	0.635708	1.61286	6.31547	2.93296	3.53542	0.788416	5.45009	0.56524	6.08852	-0.269549	0.808203	4.32435	3.61121	5.39901	5.9557	3.38533	0.447033	4.89754	2.71563	2.79105	1.36533	3.87817	3.89837
90.1	3.32758	3.7483	0.686166	1.9601	2.69395	4.40683	-0.427137	0.201604	6.73575	3.6964	2.31667	1.49801	7.07041	1.14572	6.83686	0.94426	2.21514	5.12352	3.23912	2.70332	6.76122	2.32581	1.63604	6.07696	1.54446	4.02237	0.4931	2.83329	4.82543
90.2	3.2495	5.8493	2.84905	3.24281	3.41619	5.51277	0.685073	-1.33244	5.36778	4.4415	3.18046	4.02283	6.16284	1.16313	4.16108	1.3276	1.53158	4.80117	2.37492	1.08854	5.71178	1.66347	1.58937	5.12505	2.89877	5.34047	-1.48698	1.24407	4.42331
90.3	3.0554	5.73881	3.31199	3.97695	4.31054	7.00757	3.23525	-1.92202	5.58147	5.06035	3.04796	3.99633	5.78723	0.861528	0.913537	1.1053	0.528186	4.75504	1.60269	1.74935	5.19081	0.852628	4.62618	4.46803	3.41707	2.80539	-1.14244	0.782459	3.73903
90.4	2.49832	4.21011	4.19942	2.09435	3.78943	7.63238	2.47661	-0.243517	6.47695	4.83347	1.17503	3.26451	5.35069	1.80449	-0.822153	0.307508	1.88829	3.90069	0.437075	0.400365	3.58918	0.830629	5.83607	2.81127	1.74298	-0.646044	0.703599	0.707928	2.25793
90.5	2.05029	3.32654	5.13844	-0.588094	2.97458	7.11101	2.33906	1.8858	4.88391	3.90489	1.84831	3.84834	3.0087	2.90546	-1.80812	-0.249014	3.37883	1.09316	0.545946	-1.05639	-0.0547336	2.40272	3.30833	0.327739	1.84195	-0.656298	2.19335	1.75944	1.04344
90.6	2.05346	2.25197	5.73505	-1.15663	2.61705	6.68633	4.16406	2.89024	2.44192	1.94476	3.30145	4.2214	1.33811	3.47352	-1.60266	0.400886	1.85406	-1.08169	0.212294	2.02129	-1.56459	2.14395	2.55833	0.709896	2.79126	0.375541	3.90419	2.57973	1.81336
90.7	1.90788	0.273935	4.96779	-0.0666462	1.82237	4.54709	3.56217	3.11487	1.82169	-0.469002	3.17142	3.6753	2.03319	3.74605	0.622395	1.74612	0.770806	-0.909264	-0.437902	3.48754	0.321205	1.52542	1.7917	1.85549	1.16969	0.60964	5.96562	1.7869	2.14723
90.8	1.79178	-0.871093	2.63152	0.934587	3.13454	3.09147	1.13029	3.01724	2.12111	-1.9118	3.85741	2.89479	0.913848	4.87693	2.96014	2.52673	1.24589	-1.07042	1.45029	2.49678	0.0596348	1.37707	-1.38173	1.24002	0.809176	3.49119	5.41382	2.00226	1.15606
90.9	2.16479	-0.658402	1.02802	3.28641	6.1329	3.06127	3.07718	1.38274	0.315257	-2.6873	4.59697	2.89163	-0.610747	5.29895	4.1826	3.5977	1.14224	-0.703683	2.90864	3.64558	0.100049	1.20263	-2.40977	1.62416	1.82565	7.06169	2.85561	2.14255	1.88427
91	2.30339	-0.147125	0.706333	5.16501	5.77857	3.07556	4.52216	-0.349473	-0.267867	-4.09012	3.56984	3.97278	0.770189	3.87887	5.36396	4.27803	0.269586	1.44482	2.41654	4.93317	2.2677	1.76755	0.370018	1.90749	2.19144	6.54076	-0.284021	0.172137	2.38899
91.1	1.99564	-0.0175517	-0.357417	4.29821	4.67041	2.8754	3.20516	0.474729	0.536104	-3.86515	2.37929	3.50959	1.52285	2.71499	5.15931	3.24727	0.846128	3.8803	3.15775	4.38635	2.46301	2.05991	1.3332	0.197586	2.16682	3.68746	-1.6609	-1.26067	1.45064
91.2	2.10578	1.01831	-0.423126	2.13992	4.28957	3.99765	4.0515	1.88383	-0.949926	-2.43049	0.704379	2.27136	0.199425	2.57987	3.26324	2.73722	2.93673	5.52274	5.14322	4.63448	1.80265	1.6651	2.28873	-0.562522	3.83512	2.61667	-1.60952	-0.08766	1.27733
91.3	2.07836	1.7615	0.509383	0.441477	1.39945	3.91084	5.07498	1.81012	-1.67733	-0.819183	-1.51834	1.16323	0.628749	1.76655	1.70027	2.44575	3.96318	6.20804	5.62094	4.51516	2.37368	2.70579	4.50467	-0.822483	4.68114	0.71747	-0.934568	1.39983	1.87786
91.4	1.82626	2.48916	0.00147076	-0.321486	-1.30232	2.52165	3.28162	2.83252	-0.887246	2.01268	-0.787691	-0.060925	2.49703	-0.26754	0.544888	1.86544	3.88652	5.38564	6.19449	2.98818	2.59681	4.45393	5.29098	-1.40999	4.62341	-1.30988	0.904159	1.66179	1.78872
91.5	1.95215	2.33961	-0.26598	0.33584	-0.289507	3.33433	1.11086	5.05055	-1.1144	5.66173	-0.546371	-2.03929	2.01095	-0.0905259	-1.11172	1.7999	4.29485	4.93134	6.32513	2.58151	3.18885	4.00156	4.24816	-0.863431	4.8914	-1.42306	3.96496	2.74632	1.09452
91.6	2.15083	1.51371	-0.796458	2.55599	0.548178	4.43668	0.532992	4.57345	-0.0878022	7.32531	-0.864623	-2.41268	1.47142	0.598982	-1.52857	2.29429	4.58467	3.76624	4.50272	0.950888	5.04961	5.19613	2.89702	0.477916	6.12815	-0.11524	4.90162	4.01277	0.542797
91.7	2.23051	0.964432	-1.33785	3.2576	1.8274	4.38732	0.559453	4.08061	3.10169	8.40712	1.44613	-0.110125	2.70693	0.502098	0.101676	1.79265	3.66093	1.94282	3.36264	-1.03252	5.4528	5.59095	1.71651	0.848305	5.36556	-0.127814	3.48925	3.05317	0.210938
91.8	2.50582	0.642358	0.284733	3.981	4.65758	5.54226	0.0647185	5.17284	3.9719	9.07121	4.05594	2.46735	2.46687	1.71336	1.34592	0.840152	3.23882	1.53295	2.66148	-1.03778	5.5548	2.9724	1.15269	1.91487	2.06735	-0.0493684	2.41015	1.22718	0.257519
91.9	2.59475	0.563507	1.8556	4.5052	5.52844	6.69181	-0.626023	4.92533	5.91862	6.3014	3.65702	4.10003	0.669613	3.69814	2.01534	0.533525	1.9828	1.90433	1.09524	-0.17588	5.14897	-0.219558	1.45779	3.32197	-0.695747	1.08537	1.12439	2.07484	1.17051
92	2.51651	1.57479	2.63846	4.99686	4.93446	4.4349	0.66638	3.41156	8.27341	2.57824	4.75143	6.20566	0.475913	4.48131	2.90696	0.449132	-0.0258995	1.7604	0.249603	-0.431886	3.77458	-2.2458	1.60988	3.14886	-2.10826	2.60691	-1.02851	3.22111	2.07881
92.1	2.66556	3.31922	3.51307	4.1842	6.18114	2.00904	3.72965	2.74828	6.74447	0.958186	6.06156	7.51414	-0.395738	4.66769	2.70318	0.925789	-0.1548	2.33085	2.08561	0.775298	2.78996	-3.38749	2.70858	3.21646	-3.75393	2.9259	-2.20774	3.02965	2.82351
92.2	2.52945	3.57367	2.34522	3.64516	5.52424	2.72788	3.59605	0.981749	4.17463	-0.441982	3.96459	5.7822	-1.3042	4.3216	0.967851	2.20664	0.133062	2.69465	2.76222	2.81748	2.6664	-3.22458	4.22463	3.23633	-3.88712	3.7384	-0.171822	3.40261	3.48753
92.3	2.16276	3.8471	0.590857	3.90126	1.65989	2.70138	2.93435	-1.09702	3.86785	-2.12755	1.93314	4.61819	0.562053	2.72309	-0.748431	3.0778	-1.28998	2.71373	2.92175	3.08461	1.35189	-2.56579	4.1771	2.47339	-0.713433	3.71202	2.30972	4.78649	4.26416
92.4	1.90854	3.0778	1.07532	2.80921	0.732131	1.44608	4.51501	-0.788104	1.2853	-1.73346	1.51829	2.94573	2.34997	1.5196	-2.23255	2.3858	-0.1832	3.23122	3.02899	2.30921	0.669012	-0.99639	3.77399	2.06204	3.1907	1.68381	2.90038	3.61484	3.87956
92.5	1.69075	1.92098	0.88263	-0.116437	1.66048	3.11662	4.77788	-1.16554	-1.91368	-0.568849	0.569752	0.805764	2.3941	0.472817	-2.77892	2.39987	1.7396	3.18359	1.90213	2.31211	1.40186	1.73842	3.14684	2.79433	5.1455	1.3476	3.67035	1.31448	3.47286
92.6	1.29462	1.88414	1.31242	-1.17022	-0.386349	4.94309	2.22629	-1.77346	-1.41295	0.888991	-0.750776	0.507401	2.86148	0.150353	-2.02856	2.33772	0.927899	3.59409	-0.291567	1.2094	0.65606	1.66369	1.64557	1.07819	4.7402	1.81571	5.32932	1.73402	2.74751
92.7	1.32762	2.79904	2.77162	0.906907	-1.31815	4.51595	1.37968	0.473806	-0.387883	3.04055	0.123049	1.10591	3.08074	0.995814	-0.662947	0.62586	0.235006	3.56143	-0.773085	-0.0793647	0.348723	1.997	-0.509664	-0.571873	4.14737	2.12693	4.45726	3.38925	1.22149
92.8	1.84787	3.22075	2.25997	1.51993	3.13254	3.97477	3.00864	2.35804	-0.179955	4.49812	1.92063	1.15452	2.70477	1.099	0.429532	0.175944	1.03788	3.08407	-0.50036	0.867427	2.33084	4.7271	-1.91879	0.529441	3.96832	3.91514	2.3315	3.09013	-0.795935
92.9	2.40623	4.19871	1.03633	2.17865	5.01406	6.30153	2.23048	2.11863	0.806738	5.04715	2.91331	1.648	2.7508	1.36436	2.03153	0.734134	1.24013	3.61201	-0.107884	2.25875	4.40275	5.60552	-2.09364	0.806343	2.98748	5.72865	2.98145	3.39189	-2.23776
93	2.44962	3.92702	1.35161	4.43413	2.89539	6.07285	1.21059	3.25205	2.35819	4.67662	3.11229	1.43113	3.51558	2.88266	3.47791	-0.25329	0.854161	3.44014	2.56177	2.18492	3.71967	3.27041	-0.71179	-0.82317	1.56683	3.76155	4.22627	4.87555	-3.70524
93.1	2.66329	1.95358	1.6662	5.12511	2.92518	5.94701	1.98947	5.68421	4.65723	2.96731	3.76083	0.267261	5.2753	2.71748	3.39386	-0.752904	1.63378	1.48923	5.42299	3.04206	3.15021	2.50718	1.41075	0.341579	2.69144	2.44797	3.23006	3.80853	-3.79998
93.2	2.73995	0.609006	1.68643	2.59268	3.5604	6.83472	2.33577	5.63866	5.87374	0.538584	2.48055	0.142603	5.50635	1.94287	2.47462	0.541374	2.20355	1.244	5.37425	4.27982	2.12984	2.81824	3.19832	2.84368	3.8506	1.70113	2.40359	2.17916	-1.86659
93.3	2.09208	-0.937578	1.50702	0.881928	-0.590908	7.14001	1.12112	5.48722	3.85835	-1.70146	-0.260971	-0.859031	4.39521	2.21024	3.11992	1.28156	1.8103	2.34797	3.74149	3.40993	0.460849	1.47426	4.55236	2.21284	1.98073	-0.123481	3.08389	2.40736	0.446217
93.4	1.77954	-2.58972	1.17938	0.474646	-3.7497	6.06462	0.500595	6.1985	2.97298	-1.92895	-0.99438	-0.609293	4.73953	1.82873	3.64638	1.92507	1.02839	1.94106	3.3545	3.35479	-0.274838	1.00245	4.38522	2.23904	-0.0535922	0.140404	3.56835	2.32619	2.901
93.5	2.40895	-1.07721	0.654814	0.0657718	-1.97769	5.89206	0.243424	5.89731	3.23352	0.299973	0.107045	1.3668	4.99484	0.379352	2.83514	3.26553	2.01871	2.68924	2.05116	4.91571	1.97602	2.85048	3.41091	5.23055	0.62475	2.05426	1.91593	1.33563	6.47229
93.6	2.71297	0.494749	0.547348	0.5771	-0.402294	5.91729	0.341371	2.72335	0.444657	2.78546	0.308389	1.9936	3.60261	0.106315	2.93177	2.62563	2.48679	4.70973	-0.508409	4.88165	4.58298	4.71027	2.58217	7.38103	0.650024	2.63504	0.694027	2.08247	8.75812
93.7	2.69332	-0.0504044	1.97144	2.26661	1.1457	4.1785	0.856176	0.128476	-1.40213	4.48618	2.13468	1.69334	4.28264	-0.0665264	3.91724	1.59769	1.87635	4.60691	-1.57183	4.51059	5.91763	4.3941	2.05766	6.40435	0.375215	2.39193	1.18207	2.52268	7.84481
93.8	3.14175	1.25778	3.81271	3.77575	3.87374	3.88874	0.371363	-0.486634	0.391911	6.20223	4.09927	3.69612	4.43365	0.0283457	2.97848	2.09764	2.61458	2.42848	-0.463538	5.87478	6.47895	3.67879	2.95519	5.74086	2.35535	2.98724	0.391913	2.64069	6.78318
93.9	3.23796	2.85264	4.889	3.97393	6.41221	3.60353	1.103	-0.738028	1.05024	6.28516	3.4186	5.17249	3.74672	1.77659	0.963505	3.13836	2.80601	1.42498	0.218936	5.3394	5.50864	3.79829	3.88783	5.25253	4.60227	2.3418	-2.4251	4.16014	4.89644
94	2.65673	1.77182	4.43148	3.29228	6.36733	3.75588	1.96014	-1.68748	0.993044	4.03293	1.69682	5.14779	4.14141	2.56004	-0.329643	4.1165	2.00423	1.5644	-0.119903	2.92263	3.01932	3.85262	2.51683	3.07024	4.03828	2.60467	-2.26368	5.98424	1.80633
94.1	2.19611	1.40908	2.19843	2.3424	4.29006	3.30559	0.17632	-0.511262	2.05287	1.64817	1.12585	5.54847	3.98854	3.21991	-1.5183	5.70031	2.68035	0.525133	0.867057	2.66522	2.04289	2.57869	1.4952	-0.104135	3.09474	4.25595	0.621398	6.10592	0.219561
94.2	2.05109	3.39168	-0.47671	1.75187	1.95436	3.28669	-1.25172	1.67352	3.78576	-0.159986	1.55096	4.10798	2.59574	4.35589	-2.07357	6.18949	3.72522	0.789577	2.29759	2.24292	1.98686	2.55666	2.4623	-0.849702	1.99044	4.01013	0.893997	5.44836	0.829324
94.3	2.00709	3.57166	-0.558579	1.07412	1.99201	2.83725	0.309847	1.35752	4.40823	-0.10722	1.41257	1.34969	2.7786	4.60721	-1.22703	5.08009	3.98671	2.98944	2.00787	0.766542	0.261105	3.78502	1.62968	0.558862	1.02569	3.27302	1.99468	4.47993	0.493336
94.4	2.17756	2.59029	-0.264335	2.60759	2.52939	2.63568	0.67972	1.07407	4.62866	1.95867	2.67242	-0.248259	2.81566	2.93527	0.425333	3.10152	4.3547	2.40697	1.61504	1.08325	0.112674	2.54757	1.21685	2.45138	1.44927	3.30514	4.92269	2.20861	1.2644
94.5	2.45437	2.38743	1.09068	3.73756	1.33842	2.99706	-0.0522888	2.05682	4.75736	3.2107	3.74849	-0.917171	1.77446	3.24933	2.38804	0.65407	3.87272	0.533736	3.09544	2.57452	0.876853	1.4058	3.88813	3.57304	2.39938	1.89023	5.87022	0.946987	2.61581
94.6	3.11117	1.44094	4.65187	3.02345	3.99806	3.99484	2.07068	3.05828	4.29042	5.58444	3.20766	-0.0226619	3.35344	4.18493	3.74888	-0.109637	2.6962	0.747456	4.40247	3.60858	-0.175102	0.926616	5.58659	7.16928	4.17523	0.520107	5.20259	1.97281	2.13107
94.7	3.42132	0.162337	6.39495	-0.126338	3.27482	7.20567	4.10647	1.78238	3.08466	3.07706	-1.26359	4.86396	5.00786	3.68036	6.85152	-0.966934	5.18589	3.29356	6.37213	0.805175	-0.610637	0.817142	2.27553	7.20925	4.98909	1.88826	8.05013	4.79202	1.01439
94.8	3.58229	-0.767992	7.25136	-2.01317	1.38032	8.90688	3.59925	2.43201	2.42327	1.51175	-2.94412	7.17176	5.67018	4.59483	8.30185	-1.46091	5.68879	3.21144	8.44074	0.808699	0.414499	0.442083	2.38216	6.17708	5.72443	2.2294	9.23645	6.586	0.854145
94.9	3.48867	0.217137	6.57467	-10.0259	-6.11353	14.4727	4.55675	-0.0845417	2.31687	-10.8988	-11.0122	13.748	6.72006	4.73566	15.3158	-2.88196	13.1781	10.7617	13.2574	-6.98144	1.29534	3.33121	-4.02241	-0.373683	3.43393	3.83109	14.6498	12.0898	-0.448187
95	1.37521	0.746004	2.22977	-8.47282	-6.61123	8.86983	2.72066	-1.71852	1.03781	-11.5572	-9.19428	8.99992	3.29646	1.60735	10.6449	-1.98384	10.3188	8.96924	7.87315	-7.57614	0.691365	3.17699	-5.98772	-4.14555	0.240431	2.70024	9.67183	7.68822	-0.982363
